# Supplementary material for: Human embryonic mesenchymal lung-conditioned medium promotes differentiation to myofibroblast and loss of stemness phenotype in lung adenocarcinoma cell lines
Source: J Exp Clin Cancer Res. 2022 Jan 26;41:37. doi: 10.1186/s13046-021-02206-z (PMC8790861; doi:10.1186/s13046-021-02206-z)
Supplement: Supplementary file 5 — Additional file 5 : Table S1. List of DEG between control and conditioned cells. [file 13046_2021_2206_MOESM5_ESM.xlsx]

## Sheet: A549 Control vs hEML-CM DEG
	Table S1 (A549)
	Clariom D transcript cluster	logFC	P.Value	adj.P.Val	SYMBOL	GENENAME
	TC0300011391.hg.1	3.86877	1.20572e-10	1.15037e-06	ADAMTS9	ADAM metallopeptidase with thrombospondin type 1 motif 9
	TC2000009522.hg.1	4.00946	1.59082e-10	1.15037e-06	CYP24A1	cytochrome P450, family 24, subfamily A, polypeptide 1
	TC0700009231.hg.1	3.48673	2.24181e-10	1.21585e-06	AKR1B15	aldo-keto reductase family 1, member B15
	TC1000012516.hg.1	3.18118	6.17845e-10	1.85124e-06	AKR1C2	aldo-keto reductase family 1, member C2
	TC0700009230.hg.1	3.45337	7.10082e-10	1.85124e-06	AKR1B10	aldo-keto reductase family 1, member B10 (aldose reductase)
	TC0600008509.hg.1	3.59034	7.30487e-10	1.85124e-06	KCNQ5	potassium channel, voltage gated KQT-like subfamily Q, member 5
	TC0X00009718.hg.1	3.61236	7.58496e-10	1.85124e-06	XAGE1E	X antigen family, member 1E
	TC0300013863.hg.1	3.70501	7.68007e-10	1.85124e-06	UPK1B	uroplakin 1B
	TC0X00007285.hg.1	2.90533	8.9045e-10	1.93174e-06	XAGE1B	X antigen family, member 1B
	TC0800009970.hg.1	3.50246	1.04764e-09	2.06613e-06	PBK	PDZ binding kinase
	TC0X00007537.hg.1	2.74712	1.35471e-09	2.12015e-06	KIF4A	kinesin family member 4A
	TC0100011581.hg.1	2.74318	1.3604e-09	2.12015e-06	CENPF	centromere protein F
	TC0800007119.hg.1	3.20938	1.38947e-09	2.12015e-06	ESCO2	establishment of sister chromatid cohesion N-acetyltransferase 2
	TC1400010045.hg.1	2.89837	1.50862e-09	2.12015e-06	SERPINA1	serpin peptidase inhibitor, clade A (alpha-1 antiproteinase, antitrypsin), member 1
	TC1200012768.hg.1	3.26947	1.56368e-09	2.12015e-06	RERG	RAS-like, estrogen-regulated, growth inhibitor
	TC0200006677.hg.1	2.88078	1.76149e-09	2.24787e-06	RRM2	ribonucleotide reductase M2
	TC0600008630.hg.1	3.17408	2.19176e-09	2.57435e-06	TTK	TTK protein kinase
	TC1200010407.hg.1	2.81749	2.25466e-09	2.57435e-06	KIF21A	kinesin family member 21A
	TC1500009738.hg.1	2.78912	2.39592e-09	2.59885e-06	KIAA0101	KIAA0101
	TC1700011984.hg.1	2.93668	2.9195e-09	3.01598e-06	NPTX1	neuronal pentraxin I
	TC0300013520.hg.1	2.58423	3.44055e-09	3.16232e-06	CLDN1	claudin 1
	TC0100015598.hg.1	-3.73535	3.46057e-09	3.16232e-06	TXNIP	thioredoxin interacting protein
	TC0300011849.hg.1	-2.79467	3.6175e-09	3.16232e-06	ABI3BP	ABI family, member 3 (NESH) binding protein
	TC0200009537.hg.1	2.71277	3.71302e-09	3.16232e-06	KYNU	kynureninase
	TC1000007748.hg.1	2.95238	4.08045e-09	3.16232e-06	CDK1	cyclin-dependent kinase 1
	TC0600013602.hg.1	2.44693	4.11773e-09	3.16232e-06	FBXO5	F-box protein 5
	TC1200012792.hg.1	2.38257	4.12188e-09	3.16232e-06	KRT81	keratin 81, type II
	TC0100013700.hg.1	2.84128	4.2273e-09	3.16232e-06	CLSPN	claspin
	TC1800006484.hg.1	3.00743	4.65231e-09	3.22123e-06	NDC80	NDC80 kinetochore complex component
	TC0200012161.hg.1	2.8779	4.68864e-09	3.22123e-06	GALNT14	polypeptide N-acetylgalactosaminyltransferase 14
	TC1200011385.hg.1	3.18781	4.75151e-09	3.22123e-06	LIN7A	lin-7 homolog A (C. elegans)
	TC0200013878.hg.1	3.43934	5.25241e-09	3.37817e-06	BUB1	BUB1 mitotic checkpoint serine/threonine kinase
	TC0700007198.hg.1	2.44832	5.3801e-09	3.37817e-06	ANLN	anillin actin binding protein
	TC0200014617.hg.1	3.52422	5.52452e-09	3.37817e-06	NEB	nebulin
	TC1000012235.hg.1	2.64816	5.60589e-09	3.37817e-06	MKI67	marker of proliferation Ki-67
	TC0100012172.hg.1	3.30917	5.91459e-09	3.39382e-06	EXO1	exonuclease 1
	TC0400006994.hg.1	2.90221	6.07181e-09	3.39382e-06	NCAPG	non-SMC condensin I complex subunit G
	TC0400008664.hg.1	2.40445	6.10117e-09	3.39382e-06	PLK4	polo-like kinase 4
	TC1200006561.hg.1	2.57001	6.47222e-09	3.51021e-06	RAD51AP1	RAD51 associated protein 1
	TC0600011124.hg.1	2.42521	7.0476e-09	3.6232e-06	HIST1H3B	histone cluster 1, H3b
	TC1600007235.hg.1	2.67173	7.18618e-09	3.6232e-06	PLK1	polo-like kinase 1
	TC0500008777.hg.1	2.34005	7.20322e-09	3.6232e-06	KIF20A	kinesin family member 20A
	TC0200008502.hg.1	3.09109	7.3486e-09	3.6232e-06	NCAPH	non-SMC condensin I complex subunit H
	TC1100013075.hg.1	2.98421	7.6768e-09	3.65297e-06	DDIAS	DNA damage-induced apoptosis suppressor
	TC0100010397.hg.1	3.07205	7.74577e-09	3.65297e-06	NUF2	NUF2, NDC80 kinetochore complex component
	TC0200010733.hg.1	2.34719	8.66723e-09	3.98106e-06	XRCC5	Memczak2013 ALT_ACCEPTOR, ALT_DONOR, coding, INTERNAL, intronic best transcript NM_021141
	TC0500008544.hg.1	2.56082	9.03386e-09	3.98106e-06	LMNB1	lamin B1
	TC2000007089.hg.1	2.40842	9.09869e-09	3.98106e-06	TPX2	TPX2, microtubule-associated
	TC0500006472.hg.1	2.51802	9.60936e-09	3.98106e-06	TRIP13	thyroid hormone receptor interactor 13
	TC0300012770.hg.1	2.51021	9.77349e-09	3.98106e-06	TM4SF18	transmembrane 4 L six family member 18
	TC0100011512.hg.1	2.66771	9.80105e-09	3.98106e-06	DTL	denticleless E3 ubiquitin protein ligase homolog (Drosophila)
	TC0800011679.hg.1	2.17713	9.96455e-09	3.98106e-06	ATAD2	ATPase family, AAA domain containing 2
	TC1700012285.hg.1	2.23698	9.98116e-09	3.98106e-06	PRR11	proline rich 11
	TC1500010707.hg.1	2.47883	1.0093e-08	3.98106e-06	ARHGAP11B	Rho GTPase activating protein 11B
	TC0900007129.hg.1	2.26027	1.04634e-08	4.00719e-06	MELK	maternal embryonic leucine zipper kinase
	TC1300008938.hg.1	2.57954	1.06956e-08	4.00719e-06	DLEU2	deleted in lymphocytic leukemia 2 (non-protein coding)
	TC1000008406.hg.1	2.22452	1.07134e-08	4.00719e-06	KIF20B	kinesin family member 20B
	TC0800012433.hg.1	2.11995	1.09151e-08	4.01343e-06	TPD52	tumor protein D52
	TC0300010476.hg.1	2.99961	1.17123e-08	4.08513e-06	SGOL1	shugoshin-like 1 (S. pombe)
	TC1500010463.hg.1	2.392	1.17393e-08	4.08513e-06	PRC1	protein regulator of cytokinesis 1
	TC0900012245.hg.1	2.1769	1.2271e-08	4.08513e-06	ALDH1A1	aldehyde dehydrogenase 1 family, member A1
	TC1100012957.hg.1	-2.45762	1.23046e-08	4.08513e-06	TRIM22	tripartite motif containing 22
	TC1200007686.hg.1	2.29426	1.23086e-08	4.08513e-06	KRT18	keratin 18, type I
	TC0600013271.hg.1	2.58938	1.23365e-08	4.08513e-06	MTFR2	mitochondrial fission regulator 2
	TC1400009248.hg.1	3.01705	1.24282e-08	4.08513e-06	DLGAP5	discs, large (Drosophila) homolog-associated protein 5
	TC1100006923.hg.1	2.39419	1.33744e-08	4.33052e-06	PDE3B	phosphodiesterase 3B, cGMP-inhibited
	TC0600012747.hg.1	2.56124	1.36095e-08	4.34184e-06	CD24	CD24 molecule
	TC1500006785.hg.1	2.24585	1.4999e-08	4.70258e-06	ARHGAP11B	Rho GTPase activating protein 11B
	TC1700009679.hg.1	2.29621	1.51752e-08	4.70258e-06	AURKB	aurora kinase B
	TC0900008953.hg.1	-3.21003	1.5598e-08	4.70258e-06	ASS1	argininosuccinate synthase 1
	TC0100008757.hg.1	2.71007	1.56074e-08	4.70258e-06	LHX8	LIM homeobox 8
	TC0100016891.hg.1	2.82738	1.61726e-08	4.80615e-06	KIF14	kinesin family member 14
	TC0800010045.hg.1	3.00587	1.71785e-08	4.99544e-06	TEX15	testis expressed 15
	TC1600011292.hg.1	2.21868	1.72701e-08	4.99544e-06	FANCA	Fanconi anemia complementation group A
	TC0300011943.hg.1	2.58274	1.80883e-08	5.16325e-06	KIAA1524	KIAA1524
	TC2000007016.hg.1	2.27823	1.90492e-08	5.36693e-06	GINS1	GINS complex subunit 1 (Psf1 homolog)
	TC0400010242.hg.1	3.48632	1.93799e-08	5.39009e-06	PPARGC1A	peroxisome proliferator-activated receptor gamma, coactivator 1 alpha
	TC1000012428.hg.1	1.97811	1.99577e-08	5.47848e-06	AKR1C3	aldo-keto reductase family 1, member C3
	TC1900011759.hg.1	2.65287	2.02027e-08	5.47848e-06	APOC1	apolipoprotein C-I
	TC0X00007936.hg.1	2.51286	2.07849e-08	5.56675e-06	CENPI	centromere protein I
	TC0400009396.hg.1	2.16009	2.11217e-08	5.58392e-06	NEIL3	nei-like DNA glycosylase 3
	TC1000008628.hg.1	2.23057	2.20614e-08	5.63129e-06	ABCC2	ATP binding cassette subfamily C member 2
	TC1700010618.hg.1	2.84449	2.20641e-08	5.63129e-06	TOP2A	topoisomerase (DNA) II alpha
	TC0100014543.hg.1	2.7751	2.25816e-08	5.69633e-06	DEPDC1	DEP domain containing 1
	TC1600010168.hg.1	2.73547	2.48834e-08	6.20483e-06	SHCBP1	SHC SH2-domain binding protein 1
	TC1500010715.hg.1	2.58035	2.56764e-08	6.3298e-06	BUB1B	BUB1 mitotic checkpoint serine/threonine kinase B
	TC0100008101.hg.1	2.8959	2.71181e-08	6.57775e-06	KIF2C	kinesin family member 2C
	TC0600012631.hg.1	2.10121	2.75591e-08	6.57775e-06	MMS22L	MMS22-like, DNA repair protein
	TC0600010802.hg.1	2.59471	2.75917e-08	6.57775e-06	ELOVL2	ELOVL fatty acid elongase 2
	TC0100010553.hg.1	2.22666	2.80151e-08	6.58838e-06	C1orf112	chromosome 1 open reading frame 112
	TC1700008186.hg.1	2.03573	2.82437e-08	6.58838e-06	IGF2BP1	insulin-like growth factor 2 mRNA binding protein 1
	TC1600008617.hg.1	-2.60737	2.89336e-08	6.6775e-06	CDH13	cadherin 13
	TC0400011748.hg.1	2.23139	2.96579e-08	6.77261e-06	CCNA2	cyclin A2
	TC0800007899.hg.1	-2.76173	3.07149e-08	6.94093e-06	SULF1	sulfatase 1
	TC0700013290.hg.1	2.25035	3.20288e-08	7.16322e-06	NCAPG2	non-SMC condensin II complex subunit G2
	TC0X00010357.hg.1	2.01349	3.33352e-08	7.37933e-06	GLA	galactosidase, alpha
	TC1500007699.hg.1	2.20477	3.46304e-08	7.58861e-06	KIF23	kinesin family member 23
	TC1000010642.hg.1	3.53731	3.53344e-08	7.58867e-06	A1CF	APOBEC1 complementation factor
	TC0X00008785.hg.1	-2.96747	3.53502e-08	7.58867e-06	BGN	biglycan
	TC1000008482.hg.1	2.60959	3.56801e-08	7.58867e-06	CEP55	centrosomal protein 55kDa
	TC1400010649.hg.1	2.00544	3.64089e-08	7.62318e-06	VRK1	vaccinia related kinase 1
	TC1800006448.hg.1	1.91863	3.65452e-08	7.62318e-06	TYMS	thymidylate synthetase
	TC0700013119.hg.1	2.87915	3.74687e-08	7.74139e-06	XRCC2	X-ray repair complementing defective repair in Chinese hamster cells 2
	TC2000009550.hg.1	2.60167	4.05852e-08	8.30618e-06	AURKA	aurora kinase A
	TC0700008265.hg.1	2.78271	4.14565e-08	8.31964e-06	ADAM22	ADAM metallopeptidase domain 22
	TC0400009431.hg.1	2.40886	4.15546e-08	8.31964e-06	TENM3	teneurin transmembrane protein 3
	TC1600007718.hg.1	1.96318	4.24125e-08	8.31964e-06	ORC6	origin recognition complex subunit 6
	TC0300013471.hg.1	-2.2919	4.25516e-08	8.31964e-06	BCL6	B-cell CLL/lymphoma 6
	TC1100007069.hg.1	2.11439	4.25765e-08	8.31964e-06	GAS2	growth arrest-specific 2
	TC1000008471.hg.1	2.46487	4.29519e-08	8.31964e-06	KIF11	kinesin family member 11
	TC1500007980.hg.1	1.89445	4.35959e-08	8.34355e-06	CHRNA5	cholinergic receptor, nicotinic alpha 5
	TC1900007384.hg.1	-2.48794	4.38446e-08	8.34355e-06	GDF15	growth differentiation factor 15
	TC0300012164.hg.1	2.5947	4.47035e-08	8.43303e-06	POLQ	polymerase (DNA directed), theta
	TC0100016831.hg.1	2.45543	4.57083e-08	8.53837e-06	ASPM	abnormal spindle microtubule assembly
	TC0900009685.hg.1	-2.51791	4.60491e-08	8.53837e-06	HACD4	3-hydroxyacyl-CoA dehydratase 4
	TC1200010840.hg.1	2.277	4.73233e-08	8.70027e-06	GTSF1	gametocyte specific factor 1
	TC2000007438.hg.1	1.89964	4.81575e-08	8.77923e-06	MYBL2	v-myb avian myeloblastosis viral oncogene homolog-like 2
	TC0500007623.hg.1	-2.05625	4.87449e-08	8.81226e-06	MAST4	microtubule associated serine/threonine kinase family member 4
	TC1000012477.hg.1	2.59611	4.99073e-08	8.86695e-06	HELLS	helicase, lymphoid-specific
	TC1200011557.hg.1	2.09543	5.0004e-08	8.86695e-06	CEP83	centrosomal protein 83kDa
	TC0200016417.hg.1	2.16357	5.02736e-08	8.86695e-06	CENPA	centromere protein A
	TC1500006999.hg.1	2.18229	5.08271e-08	8.89228e-06	NUSAP1	nucleolar and spindle associated protein 1
	TC1100006663.hg.1	2.18742	5.19838e-08	8.95493e-06	OR51E1	olfactory receptor, family 51, subfamily E, member 1
	TC0200013912.hg.1	2.22437	5.20108e-08	8.95493e-06	CKAP2L	cytoskeleton associated protein 2-like
	TC1500006963.hg.1	2.2458	5.29456e-08	8.98611e-06	CASC5	cancer susceptibility candidate 5
	TC1100007727.hg.1	2.59105	5.30203e-08	8.98611e-06	FAM111B	family with sequence similarity 111, member B
	TC0200014845.hg.1	2.33833	5.47788e-08	9.21218e-06	SPC25	SPC25, NDC80 kinetochore complex component
	TC0100018440.hg.1	1.83196	5.74097e-08	9.51171e-06	STIL	SCL/TAL1 interrupting locus
	TC1700007469.hg.1	2.35918	5.74368e-08	9.51171e-06	ATAD5	ATPase family, AAA domain containing 5
	TC1200008642.hg.1	1.81868	6.0683e-08	9.9606e-06	PARPBP	PARP1 binding protein
	TC1200008346.hg.1	2.41743	6.10657e-08	9.9606e-06	ALX1	ALX homeobox 1
	TC0100009149.hg.1	1.98436	6.19062e-08	1.00223e-05	PTBP2	Transcript Identified by AceView, Entrez Gene ID(s) 58155
	TC0300012155.hg.1	2.2268	6.85559e-08	1.10167e-05	HGD	homogentisate 1,2-dioxygenase
	TC1200009209.hg.1	2.15978	6.91872e-08	1.10363e-05	KNTC1	kinetochore associated 1
	TC1300009394.hg.1	-4.50401	6.96953e-08	1.10363e-05	SLITRK6	SLIT and NTRK-like family, member 6
	TC0500007303.hg.1	-2.74399	7.35007e-08	1.15545e-05	NNT	nicotinamide nucleotide transhydrogenase
	TC0X00008272.hg.1	2.01245	7.72988e-08	1.20642e-05	RHOXF2	Rhox homeobox family, member 2
	TC0100010798.hg.1	-1.88955	7.9022e-08	1.21939e-05	QSOX1	quiescin Q6 sulfhydryl oxidase 1
	TC1700007790.hg.1	2.25496	7.92542e-08	1.21939e-05	CDC6	cell division cycle 6
	TC0200016099.hg.1	2.60897	8.0236e-08	1.22394e-05	HJURP	Holliday junction recognition protein
	TC0700006844.hg.1	-2.93271	8.06784e-08	1.22394e-05	ITGB8	integrin beta 8
	TC0800007065.hg.1	2.43665	8.33296e-08	1.25538e-05	CDCA2	cell division cycle associated 2
	TC0600009862.hg.1	2.06817	8.52323e-08	1.27519e-05	AKAP12	A kinase (PRKA) anchor protein 12
	TC1800007316.hg.1	2.3933	8.65612e-08	1.2862e-05	SKA1	spindle and kinetochore associated complex subunit 1
	TC0200016578.hg.1	1.84433	8.82528e-08	1.30177e-05	NUP35	nucleoporin 35kDa
	TC1200011313.hg.1	1.77415	8.88088e-08	1.30177e-05	NAP1L1	Memczak2013 ALT_ACCEPTOR, ALT_DONOR, coding, INTERNAL, intronic best transcript NM_139207
	TC0100007841.hg.1	1.93758	9.074e-08	1.30918e-05	CDCA8	cell division cycle associated 8
	TC1200012804.hg.1	2.57134	9.11248e-08	1.30918e-05	PRIM1	primase, DNA, polypeptide 1 (49kDa)
	TC1400009829.hg.1	1.92735	9.35697e-08	1.32815e-05	CEP128	centrosomal protein 128kDa
	TC2000006628.hg.1	1.90954	9.42845e-08	1.32815e-05	MCM8	minichromosome maintenance 8 homologous recombination repair factor
	TC1200010022.hg.1	-2.54532	9.43793e-08	1.32815e-05	MGP	matrix Gla protein
	TC1500008252.hg.1	1.70681	9.48944e-08	1.32815e-05	FANCI	Fanconi anemia complementation group I
	TC1100010418.hg.1	2.37539	9.80065e-08	1.36114e-05	KIF18A	kinesin family member 18A
	TC0600006918.hg.1	2.22211	9.85058e-08	1.36114e-05	GCNT2	glucosaminyl (N-acetyl) transferase 2, I-branching enzyme (I blood group)
	TC0X00008052.hg.1	2.2664	9.97224e-08	1.36923e-05	CXorf57	chromosome X open reading frame 57
	TC0200015264.hg.1	-1.87306	1.01038e-07	1.37857e-05	SDPR	serum deprivation response
	TC0X00010916.hg.1	1.82592	1.03034e-07	1.39702e-05	CT45A6	cancer/testis antigen family 45, member A6
	TC0500010928.hg.1	1.82373	1.04553e-07	1.4088e-05	CENPK	centromere protein K
	TC0800007641.hg.1	2.12549	1.09112e-07	1.46116e-05	RGS20	regulator of G-protein signaling 20
	TC0500007665.hg.1	2.49829	1.12006e-07	1.49071e-05	CCNB1	cyclin B1
	TC1100008113.hg.1	-2.15218	1.14527e-07	1.51497e-05	RHOD	ras homolog family member D
	TC1000009893.hg.1	2.28341	1.1957e-07	1.57209e-05	ITGA8	integrin alpha 8
	TC0100017834.hg.1	2.59183	1.22897e-07	1.6061e-05	GNG4	guanine nucleotide binding protein (G protein), gamma 4
	TC1100013087.hg.1	3.12477	1.23885e-07	1.60932e-05	BIRC3	baculoviral IAP repeat containing 3
	TC0700012159.hg.1	1.65652	1.29329e-07	1.6684e-05	PUS7	pseudouridylate synthase 7 (putative)
	TC1500008470.hg.1	-1.87264	1.31005e-07	1.67178e-05	ARRDC4	arrestin domain containing 4
	TC0X00010914.hg.1	1.89943	1.33456e-07	1.6797e-05	CT45A7	cancer/testis antigen family 45, member A7
	TC0400012620.hg.1	2.23208	1.33643e-07	1.6797e-05	CENPU	centromere protein U
	TC1700012265.hg.1	2.12589	1.34556e-07	1.6797e-05	MEIOC	meiosis specific with coiled-coil domain
	TC0200016584.hg.1	1.58666	1.34722e-07	1.6797e-05	HSPE1	heat shock 10kDa protein 1
	TC0400011721.hg.1	2.14757	1.3888e-07	1.71509e-05	MAD2L1	MAD2 mitotic arrest deficient-like 1 (yeast)
	TC1000012427.hg.1	2.08756	1.39142e-07	1.71509e-05	AKR1C1	aldo-keto reductase family 1, member C1
	TC0300009524.hg.1	2.13322	1.42194e-07	1.7428e-05	ECT2	epithelial cell transforming 2
	TC1200009834.hg.1	-2.28854	1.50499e-07	1.83423e-05	MFAP5	microfibrillar associated protein 5
	TC1700011892.hg.1	1.83403	1.51749e-07	1.83914e-05	TK1	thymidine kinase 1, soluble
	TC0700006890.hg.1	-2.42538	1.52867e-07	1.84238e-05	IL6	interleukin 6
	TC0100010387.hg.1	-1.78141	1.54562e-07	1.85253e-05	DDR2	discoidin domain receptor tyrosine kinase 2
	TC1700008283.hg.1	1.71283	1.57691e-07	1.87964e-05	UTP18	UTP18 small subunit (SSU) processome component
	TC1100012615.hg.1	-2.5307	1.63346e-07	1.93641e-05	CLMP	CXADR-like membrane protein
	TC1200011495.hg.1	-2.07506	1.67523e-07	1.97267e-05	LUM	lumican
	TC1000012117.hg.1	-3.21894	1.68223e-07	1.97267e-05	CHST15	carbohydrate (N-acetylgalactosamine 4-sulfate 6-O) sulfotransferase 15
	TC0600009381.hg.1	1.58981	1.71573e-07	1.99236e-05	CENPW	centromere protein W
	TC1400009108.hg.1	2.9348	1.7174e-07	1.99236e-05	POLE2	polymerase (DNA directed), epsilon 2, accessory subunit
	TC1500007392.hg.1	2.6324	1.735e-07	2.00207e-05	CCNB2	cyclin B2
	TC0300007657.hg.1	1.79143	1.77897e-07	2.04196e-05	C3orf14	chromosome 3 open reading frame 14
	TC0600009392.hg.1	2.41162	1.82903e-07	2.08836e-05	RSPO3	R-spondin 3
	TC0900007863.hg.1	1.76935	1.86736e-07	2.12097e-05	CKS2	CDC28 protein kinase regulatory subunit 2
	TC1700012380.hg.1	2.2553	1.89848e-07	2.14508e-05	SPAG5	sperm associated antigen 5
	TC1200012758.hg.1	1.67101	1.92004e-07	2.1582e-05	TAS2R14	taste receptor, type 2, member 14
	TC0900009489.hg.1	2.01091	1.93296e-07	2.16152e-05	GLDC	glycine dehydrogenase (decarboxylating)
	TC0600014083.hg.1	1.93917	1.95481e-07	2.17476e-05	HIST1H2AG	histone cluster 1, H2ag
	TC2000007341.hg.1	2.03206	2.01065e-07	2.22249e-05	FAM83D	family with sequence similarity 83, member D
	TC0600008515.hg.1	2.44602	2.01931e-07	2.22249e-05	KCNQ5	Jeck2013 ALT_ACCEPTOR, ALT_DONOR, coding, INTERNAL, intronic best transcript NM_001160133
	TC0X00008078.hg.1	-2.433	2.03597e-07	2.22249e-05	MID2	midline 2
	TC0200014771.hg.1	-1.78457	2.04425e-07	2.22249e-05	FAP	fibroblast activation protein alpha
	TC0X00011288.hg.1	2.32456	2.05356e-07	2.22249e-05	GAGE12I	G antigen 12I
	TC0800011646.hg.1	-2.29269	2.05919e-07	2.22249e-05	HAS2	hyaluronan synthase 2
	TC0800011243.hg.1	2.93765	2.138e-07	2.29612e-05	FBXO43	F-box protein 43
	TC1200010779.hg.1	1.522	2.16351e-07	2.31208e-05	KRT8	keratin 8, type II
	TC1200012610.hg.1	-1.51764	2.18337e-07	2.31632e-05	SSPN	sarcospan
	TC0700013609.hg.1	1.67378	2.19214e-07	2.31632e-05	TFEC	transcription factor EC
	TC1200007693.hg.1	-2.84656	2.19951e-07	2.31632e-05	IGFBP6	insulin like growth factor binding protein 6
	TC0X00009089.hg.1	1.67633	2.25565e-07	2.36396e-05	FAM9C	family with sequence similarity 9, member C
	TC0X00007053.hg.1	-2.46257	2.27863e-07	2.37657e-05	MAOA	monoamine oxidase A
	TC0600013998.hg.1	-2.80123	2.31113e-07	2.39893e-05	THBS2	thrombospondin 2
	TC0100015058.hg.1	2.13068	2.39024e-07	2.46923e-05	SASS6	SAS-6 centriolar assembly protein
	TC1700010677.hg.1	-2.82734	2.43028e-07	2.49869e-05	KRT19	keratin 19, type I
	TC1800008317.hg.1	-1.61647	2.4421e-07	2.49901e-05	ZNF521	zinc finger protein 521
	TC0900007618.hg.1	2.87435	2.51426e-07	2.56077e-05	PCSK5	proprotein convertase subtilisin/kexin type 5
	TC0600014070.hg.1	1.63784	2.55122e-07	2.58627e-05	SYCP2L	synaptonemal complex protein 2-like
	TC0300012773.hg.1	1.66411	2.58494e-07	2.59401e-05	TM4SF1	transmembrane 4 L six family member 1
	TSUnmapped00000255.hg.1	2.03255	2.59143e-07	2.59401e-05	KIF15	kinesin family member 15
	TC1700010763.hg.1	2.19615	2.60268e-07	2.59401e-05	BRCA1	breast cancer 1, early onset
	TC0900006986.hg.1	1.74866	2.60668e-07	2.59401e-05	ANKRD18B	ankyrin repeat domain 18B
	TC0500008107.hg.1	1.58714	2.6434e-07	2.61854e-05	SLF1	SMC5-SMC6 complex localization factor 1
	TC0800011887.hg.1	-1.50809	2.66259e-07	2.62556e-05	ST3GAL1	ST3 beta-galactoside alpha-2,3-sialyltransferase 1
	TC0400011620.hg.1	1.83431	2.7642e-07	2.71148e-05	ZGRF1	zinc finger, GRF-type containing 1
	TC0X00009025.hg.1	-1.9572	2.78373e-07	2.71148e-05	ANOS1	anosmin 1
	TC1300007248.hg.1	1.60419	2.79509e-07	2.71148e-05	CKAP2	cytoskeleton associated protein 2
	TC0X00010912.hg.1	2.03467	2.79972e-07	2.71148e-05	CT45A5	cancer/testis antigen family 45, member A5
	TC1400009421.hg.1	1.66868	2.82671e-07	2.72545e-05	GPX2	glutathione peroxidase 2
	TC0400006538.hg.1	1.82373	2.84587e-07	2.73178e-05	TACC3	transforming, acidic coiled-coil containing protein 3
	TC1500006925.hg.1	-1.80294	2.86398e-07	2.73706e-05	THBS1	thrombospondin 1
	TC1800009244.hg.1	1.92718	2.91057e-07	2.76933e-05	HMSD	histocompatibility (minor) serpin domain containing
	TC2200008136.hg.1	1.6324	2.92328e-07	2.76933e-05	PRAME	preferentially expressed antigen in melanoma
	TC0200006977.hg.1	1.80928	2.99233e-07	2.80802e-05	CENPO	centromere protein O
	TC0600007268.hg.1	1.49385	3.00214e-07	2.80802e-05	HIST1H4C	histone cluster 1, H4c
	TC1500008772.hg.1	1.81892	3.00295e-07	2.80802e-05	GABRB3	gamma-aminobutyric acid (GABA) A receptor, beta 3
	TC1200008568.hg.1	1.75694	3.06072e-07	2.84721e-05	TMPO	thymopoietin
	TC1000009725.hg.1	1.48801	3.07111e-07	2.84721e-05	SFMBT2	Scm-like with four mbt domains 2
	TC1700009651.hg.1	-1.74022	3.08948e-07	2.85205e-05	TP53	tumor protein p53
	TC0200015869.hg.1	1.68326	3.10982e-07	2.85866e-05	AP1S3	adaptor-related protein complex 1 sigma 3 subunit
	TC0600011059.hg.1	1.84594	3.16633e-07	2.89447e-05	DCDC2	doublecortin domain containing 2
	TC1500010006.hg.1	-2.29966	3.17546e-07	2.89447e-05	STRA6	stimulated by retinoic acid 6
	TC1700009236.hg.1	-1.72191	3.19073e-07	2.89622e-05	SLC16A3	solute carrier family 16 (monocarboxylate transporter), member 3
	TC1500009348.hg.1	-2.605	3.22516e-07	2.90374e-05	FBN1	fibrillin 1
	TC0100010661.hg.1	1.4438	3.22578e-07	2.90374e-05	DARS2	aspartyl-tRNA synthetase 2, mitochondrial
	TC1400006659.hg.1	-2.2265	3.3141e-07	2.97092e-05	MMP14	matrix metallopeptidase 14 (membrane-inserted)
	TC1100012229.hg.1	-1.5057	3.34635e-07	2.98748e-05	KDELC2	KDEL (Lys-Asp-Glu-Leu) containing 2
	TC0800011137.hg.1	1.8646	3.40748e-07	3.02942e-05	RAD54B	RAD54 homolog B (S. cerevisiae)
	TC1400007201.hg.1	2.43521	3.42126e-07	3.02942e-05	CDKN3	cyclin-dependent kinase inhibitor 3
	TC0800009905.hg.1	1.73041	3.49292e-07	3.0803e-05	NEFL	neurofilament, light polypeptide
	TC1200008597.hg.1	1.42944	3.55962e-07	3.11809e-05	GAS2L3	growth arrest-specific 2 like 3
	TC1200008057.hg.1	-2.27807	3.56451e-07	3.11809e-05	IRAK3	interleukin 1 receptor associated kinase 3
	TC0400011477.hg.1	2.44878	3.61066e-07	3.14246e-05	CENPE	centromere protein E
	TC0500009377.hg.1	1.79741	3.62134e-07	3.14246e-05	SPDL1	spindle apparatus coiled-coil protein 1
	TC0800007978.hg.1	-1.51378	3.63697e-07	3.14344e-05	LY96	lymphocyte antigen 96
	TC1500006965.hg.1	2.09962	3.6746e-07	3.16336e-05	RAD51	RAD51 recombinase
	TC0500010615.hg.1	-1.59613	3.69102e-07	3.16494e-05	SEPP1	selenoprotein P, plasma, 1
	TC0X00009018.hg.1	-1.90842	3.85314e-07	3.29095e-05	PNPLA4	patatin-like phospholipase domain containing 4
	TC0600007700.hg.1	1.97119	3.88298e-07	3.30342e-05	KIFC1	kinesin family member C1
	TC0X00008516.hg.1	1.96118	3.93502e-07	3.33313e-05	CT45A1	cancer/testis antigen family 45, member A1
	TC0100010244.hg.1	-4.22481	3.94862e-07	3.33313e-05	IFI16	interferon, gamma-inducible protein 16
	TC0500012166.hg.1	1.72295	3.97126e-07	3.33925e-05	CDC25C	cell division cycle 25C
	TC0100018507.hg.1	-1.42822	4.01115e-07	3.35078e-05	ARHGEF2	Rho/Rac guanine nucleotide exchange factor 2
	TC0500012203.hg.1	1.57486	4.07473e-07	3.36874e-05	PAIP2	poly(A) binding protein interacting protein 2 [Source:EntrezGene;Acc:51247]
	TC0600012709.hg.1	1.37494	4.08771e-07	3.36874e-05	POPDC3	popeye domain containing 3
	TC0100013071.hg.1	-2.05181	4.0977e-07	3.36874e-05	MFAP2	microfibrillar associated protein 2
	TC0100008057.hg.1	2.59807	4.09951e-07	3.36874e-05	CDC20	cell division cycle 20
	TC0400008620.hg.1	1.48996	4.14794e-07	3.39568e-05	SPATA5	spermatogenesis associated 5
	TC0600011507.hg.1	-1.89699	4.16429e-07	3.39624e-05	PSMB8	proteasome subunit beta 8
	TC0500011852.hg.1	-3.01645	4.22365e-07	3.43176e-05	LOX	lysyl oxidase
	TC0300006925.hg.1	-1.49358	4.25511e-07	3.44441e-05	TGFBR2	transforming growth factor beta receptor II
	TC0300013684.hg.1	1.41192	4.29068e-07	3.4603e-05	TFRC	transferrin receptor
	TC0800007416.hg.1	2.41571	4.35916e-07	3.5025e-05	GINS4	GINS complex subunit 4 (Sld5 homolog)
	TC1600007931.hg.1	-2.43428	4.41322e-07	3.53173e-05	LPCAT2	lysophosphatidylcholine acyltransferase 2
	TC1100010290.hg.1	2.62221	4.42809e-07	3.53173e-05	E2F8	E2F transcription factor 8
	TC0700010770.hg.1	2.17758	4.45969e-07	3.5439e-05	SFRP4	secreted frizzled-related protein 4
	TC0100017216.hg.1	2.0428	4.55986e-07	3.59335e-05	NEK2	NIMA-related kinase 2
	TC0200007722.hg.1	2.58294	4.57007e-07	3.59335e-05	USP34	Memczak2013 ANTISENSE, CDS, coding, INTERNAL best transcript NM_014709
	TC0800010685.hg.1	3.24667	4.5716e-07	3.59335e-05	MYBL1	v-myb avian myeloblastosis viral oncogene homolog-like 1
	TC0X00010910.hg.1	2.02587	4.67977e-07	3.64147e-05	CT45A3	cancer/testis antigen family 45, member A3
	TC0400008892.hg.1	-2.6406	4.69255e-07	3.64147e-05	HHIP	hedgehog interacting protein
	TC0800011172.hg.1	1.37138	4.70843e-07	3.64147e-05	MTERF3	mitochondrial transcription termination factor 3
	TC1300006799.hg.1	-1.93693	4.72938e-07	3.64147e-05	FRY	FRY microtubule binding protein
	TC0X00007149.hg.1	-1.35034	4.73022e-07	3.64147e-05	TIMP1	TIMP metallopeptidase inhibitor 1
	TC0700007034.hg.1	1.8125	4.74632e-07	3.64147e-05	CREB5	cAMP responsive element binding protein 5
	TC0300009139.hg.1	3.61902	4.76439e-07	3.64147e-05	TM4SF4	transmembrane 4 L six family member 4
	TC0X00007230.hg.1	2.17579	4.77759e-07	3.64147e-05	GAGE2D	G antigen 2D
	TC0500007666.hg.1	2.42529	4.7839e-07	3.64147e-05	CENPH	centromere protein H
	TC0300012191.hg.1	-1.52653	4.80365e-07	3.64372e-05	PARP9	poly(ADP-ribose) polymerase family member 9
	TC0300011834.hg.1	-2.58737	4.92635e-07	3.72377e-05	FILIP1L	filamin A interacting protein 1-like
	TC0200008281.hg.1	1.41161	5.02313e-07	3.78374e-05	PTCD3	pentatricopeptide repeat domain 3
	TC0800009782.hg.1	1.43155	5.2854e-07	3.96753e-05	CSGALNACT1	chondroitin sulfate N-acetylgalactosaminyltransferase 1
	TC0300012475.hg.1	1.4667	5.36479e-07	4.00106e-05	TOPBP1	topoisomerase (DNA) II binding protein 1
	TC0100011022.hg.1	2.21362	5.36695e-07	4.00106e-05	RGS2	regulator of G-protein signaling 2
	TC0300009247.hg.1	1.49287	5.40213e-07	4.01349e-05	ARHGEF26	Rho guanine nucleotide exchange factor 26
	TC0200014404.hg.1	1.94688	5.42218e-07	4.01463e-05	MCM6	minichromosome maintenance complex component 6
	TC1500009353.hg.1	1.3862	5.44083e-07	4.01474e-05	CEP152	centrosomal protein 152kDa
	TC0100009561.hg.1	1.56142	5.50295e-07	4.04681e-05	TTF2	transcription termination factor, RNA polymerase II
	TC1700010731.hg.1	1.79364	5.52924e-07	4.05241e-05	PSMC3IP	PSMC3 interacting protein
	TC0400012644.hg.1	-1.89578	5.6768e-07	4.14655e-05	SORBS2	sorbin and SH3 domain containing 2
	TC0700009253.hg.1	1.44138	5.76413e-07	4.18377e-05	NUP205	nucleoporin 205kDa
	TC1700010358.hg.1	-3.4298	5.77289e-07	4.18377e-05	MYO1D	myosin ID
	TC1800007014.hg.1	2.29633	5.78903e-07	4.18377e-05	DSG2	desmoglein 2
	TC1200010917.hg.1	1.92454	5.8049e-07	4.18377e-05	TIMELESS	timeless circadian clock
	TC0900010971.hg.1	-1.68195	5.85314e-07	4.19557e-05	TBC1D2	TBC1 domain family, member 2
	TC1200009621.hg.1	1.69476	5.85995e-07	4.19557e-05	FOXM1	forkhead box M1
	TC1700008719.hg.1	1.41601	5.95691e-07	4.25096e-05	KPNA2	karyopherin alpha 2 (RAG cohort 1, importin alpha 1)
	TC0600013361.hg.1	-1.93534	5.98789e-07	4.25291e-05	CITED2	Cbp/p300-interacting transactivator, with Glu/Asp rich carboxy-terminal domain, 2
	TC1200012601.hg.1	2.78347	5.99885e-07	4.25291e-05	SLCO1B3	solute carrier organic anion transporter family, member 1B3
	TC1100013129.hg.1	-1.62124	6.04994e-07	4.27516e-05	CTSD	cathepsin D
	TC1100011602.hg.1	1.72446	6.14365e-07	4.31398e-05	UCP2	uncoupling protein 2 (mitochondrial, proton carrier)
	TC1100012216.hg.1	2.3735	6.14464e-07	4.31398e-05	SLN	sarcolipin
	TC1600008567.hg.1	1.6299	6.21053e-07	4.34617e-05	CENPN	centromere protein N
	TC0500011280.hg.1	1.82336	6.32751e-07	4.4138e-05	DHFR	dihydrofolate reductase
	TC0800011710.hg.1	1.38171	6.37348e-07	4.43161e-05	TATDN1	TatD DNase domain containing 1
	TC0800008122.hg.1	1.96782	6.4015e-07	4.43359e-05	E2F5	E2F transcription factor 5, p130-binding
	TC0600007380.hg.1	1.62116	6.41721e-07	4.43359e-05	HIST1H2AL	histone cluster 1, H2al
	TC0300013950.hg.1	2.47491	6.46219e-07	4.44737e-05	EFHB	EF-hand domain family, member B
	TC0300006575.hg.1	2.4006	6.47814e-07	4.44737e-05	FANCD2	Fanconi anemia complementation group D2
	TC1200010650.hg.1	1.59604	6.56095e-07	4.49e-05	RACGAP1	Rac GTPase activating protein 1
	TC1600010011.hg.1	-1.87261	6.6443e-07	4.52908e-05	PYCARD	PYD and CARD domain containing
	TC0900008219.hg.1	1.44245	6.68609e-07	4.52908e-05	NR4A3	nuclear receptor subfamily 4, group A, member 3
	TC0400010141.hg.1	-1.82515	6.69499e-07	4.52908e-05	LDB2	LIM domain binding 2
	TC0X00010917.hg.1	1.84526	6.74066e-07	4.52908e-05	CT45A8	cancer/testis antigen family 45, member A8
	TC0X00010918.hg.1	1.84526	6.74066e-07	4.52908e-05	CT45A9	cancer/testis antigen family 45, member A9
	TC0200015514.hg.1	-1.54951	6.74331e-07	4.52908e-05	GPR1	G protein-coupled receptor 1
	TC0300010186.hg.1	1.33651	6.87854e-07	4.59476e-05	RAD18	RAD18 E3 ubiquitin protein ligase
	TC1700011298.hg.1	1.73625	6.88346e-07	4.59476e-05	TUBD1	tubulin, delta 1
	TC1900009896.hg.1	1.82488	6.90871e-07	4.59747e-05	CYP4F11	cytochrome P450, family 4, subfamily F, polypeptide 11
	TC1600011007.hg.1	1.44869	6.96625e-07	4.61989e-05	MPHOSPH6	M-phase phosphoprotein 6
	TC1400009066.hg.1	1.46975	6.98499e-07	4.61989e-05	MIS18BP1	MIS18 binding protein 1
	TC0500009281.hg.1	2.26094	7.1265e-07	4.69916e-05	PTTG1	pituitary tumor-transforming 1
	TC0800007552.hg.1	1.74654	7.30165e-07	4.78563e-05	MCM4	minichromosome maintenance complex component 4
	TC1000012169.hg.1	-2.2637	7.30176e-07	4.78563e-05	ADAM12	ADAM metallopeptidase domain 12
	TC0100015750.hg.1	2.21919	7.45855e-07	4.87171e-05	HORMAD1	HORMA domain containing 1
	TC0400012947.hg.1	1.7364	7.478e-07	4.87171e-05	GPRIN3	GPRIN family member 3
	TC0100009899.hg.1	-1.8074	7.54384e-07	4.89988e-05	C1orf54	chromosome 1 open reading frame 54
	TC1200010950.hg.1	-1.77475	7.67884e-07	4.97223e-05	STAT6	signal transducer and activator of transcription 6, interleukin-4 induced
	TC0800008120.hg.1	1.88779	7.71079e-07	4.97223e-05	LRRCC1	leucine rich repeat and coiled-coil centrosomal protein 1
	TC0600007274.hg.1	1.33377	7.72398e-07	4.97223e-05	HIST1H2BD	histone cluster 1, H2bd
	TC0200008536.hg.1	1.79331	7.85046e-07	5.0387e-05	ANKRD36	Transcript Identified by AceView, Entrez Gene ID(s) 375248
	TC1100011739.hg.1	1.51354	7.92404e-07	5.06106e-05	ALG8	ALG8, alpha-1,3-glucosyltransferase
	TC0X00007227.hg.1	2.16337	7.93196e-07	5.06106e-05	GAGE10	G antigen 10
	TC0600007207.hg.1	2.17646	7.99667e-07	5.08364e-05	GMNN	geminin, DNA replication inhibitor
	TC0600007273.hg.1	1.47245	8.01422e-07	5.08364e-05	HIST1H1E	histone cluster 1, H1e
	TC0600012597.hg.1	2.56711	8.06807e-07	5.10288e-05	EPHA7	EPH receptor A7
	TC1700007585.hg.1	-2.68974	8.18429e-07	5.16134e-05	SLFN5	schlafen family member 5
	TC1200009759.hg.1	1.80053	8.27256e-07	5.20188e-05	CDCA3	cell division cycle associated 3
	TC0100015701.hg.1	2.04437	8.31396e-07	5.20848e-05	HIST2H3A	histone cluster 2, H3a
	TC0400010961.hg.1	-1.44427	8.33107e-07	5.20848e-05	JCHAIN	joining chain of multimeric IgA and IgM
	TSUnmapped00000127.hg.1	1.56267	8.36061e-07	5.21193e-05	KIF15	kinesin family member 15
	TC0300009337.hg.1	1.44381	8.38762e-07	5.21378e-05	SMC4	structural maintenance of chromosomes 4
	TC1200011002.hg.1	-1.61486	8.52961e-07	5.27936e-05	LRIG3	leucine-rich repeats and immunoglobulin-like domains 3
	TC0200009662.hg.1	1.73129	8.54179e-07	5.27936e-05	TNFAIP6	tumor necrosis factor, alpha-induced protein 6
	TC0300010329.hg.1	1.49126	8.59895e-07	5.28512e-05	NUP210	nucleoporin 210kDa
	TC0100015895.hg.1	-1.38494	8.59983e-07	5.28512e-05	RAB13	RAB13, member RAS oncogene family
	TC1900011705.hg.1	2.0898	8.83362e-07	5.41346e-05	TDRD12	tudor domain containing 12
	TC0100007505.hg.1	-1.42943	8.88386e-07	5.42891e-05	WDTC1	WD and tetratricopeptide repeats 1
	TC0400012964.hg.1	1.30993	8.95503e-07	5.43476e-05	SCLT1	sodium channel and clathrin linker 1
	TC1100011259.hg.1	1.38959	9.03321e-07	5.43476e-05	FOSL1	FOS-like antigen 1
	TC0800006566.hg.1	1.31477	9.05817e-07	5.43476e-05	AGPAT5	1-acylglycerol-3-phosphate O-acyltransferase 5
	TC0300011081.hg.1	-1.771	9.06029e-07	5.43476e-05	UBA7	ubiquitin-like modifier activating enzyme 7
	TC0200006627.hg.1	2.23781	9.06042e-07	5.43476e-05	ID2	inhibitor of DNA binding 2, dominant negative helix-loop-helix protein
	TC1700010625.hg.1	-1.88722	9.06878e-07	5.43476e-05	TNS4	tensin 4
	TC0500007607.hg.1	1.32518	9.14618e-07	5.46604e-05	NLN	neurolysin (metallopeptidase M3 family)
	TC1100010123.hg.1	-2.51856	9.235e-07	5.50396e-05	DKK3	dickkopf WNT signaling pathway inhibitor 3
	TC1600009952.hg.1	-2.76625	9.36419e-07	5.55336e-05	YPEL3	yippee like 3
	TC0200006665.hg.1	1.38877	9.36908e-07	5.55336e-05	TAF1B	TATA box binding protein (TBP)-associated factor, RNA polymerase I, B, 63kDa
	TC0200009762.hg.1	1.51537	9.53584e-07	5.6368e-05	PKP4	Transcript Identified by AceView, Entrez Gene ID(s) 8502
	TC0700011847.hg.1	1.26222	9.60092e-07	5.65985e-05	SLC25A13	solute carrier family 25 (aspartate/glutamate carrier), member 13
	TC0Y00006651.hg.1	-1.60633	9.77138e-07	5.74473e-05	NLGN4Y	neuroligin 4, Y-linked
	TC0300013461.hg.1	-1.50841	9.88465e-07	5.77317e-05	MASP1	mannan-binding lectin serine peptidase 1 (C4/C2 activating component of Ra-reactive factor)
	TC1100010397.hg.1	1.75338	9.92527e-07	5.77317e-05	CCDC34	coiled-coil domain containing 34
	TC1600010181.hg.1	1.30699	9.94525e-07	5.77317e-05	NETO2	neuropilin (NRP) and tolloid (TLL)-like 2
	TC0100017145.hg.1	-2.10773	9.9718e-07	5.77317e-05	PLXNA2	plexin A2
	TC0400011424.hg.1	1.24635	9.97282e-07	5.77317e-05	H2AFZ	H2A histone family, member Z
	TC1100013155.hg.1	2.84861	9.97943e-07	5.77317e-05	DCDC5	doublecortin domain containing 5
	TC0200013779.hg.1	1.51387	1.01865e-06	5.87728e-05	ST6GAL2	ST6 beta-galactosamide alpha-2,6-sialyltranferase 2
	TC0600007374.hg.1	1.82297	1.02479e-06	5.88222e-05	HIST1H2AI	histone cluster 1, H2ai
	TC0900009520.hg.1	1.74066	1.02526e-06	5.88222e-05	PTPRD	protein tyrosine phosphatase, receptor type, D
	TC0100008816.hg.1	-1.42578	1.02935e-06	5.88222e-05	IFI44	interferon-induced protein 44
	TC0600011140.hg.1	2.07624	1.03035e-06	5.88222e-05	HIST1H3F	histone cluster 1, H3f
	TC0800011211.hg.1	-2.3459	1.04045e-06	5.92431e-05	NIPAL2	NIPA-like domain containing 2
	TC0300012764.hg.1	1.23674	1.06453e-06	6.0455e-05	HLTF	helicase-like transcription factor
	TC1200010341.hg.1	-1.52886	1.07886e-06	6.11093e-05	PKP2	plakophilin 2
	TC0100009870.hg.1	2.04713	1.0834e-06	6.12066e-05	HIST2H4B	histone cluster 2, H4b
	TC1900008432.hg.1	-1.3625	1.10259e-06	6.20786e-05	EHD2	EH domain containing 2
	TC1100012002.hg.1	1.57222	1.10456e-06	6.20786e-05	MRE11A	MRE11 homolog A, double strand break repair nuclease
	TC2000007441.hg.1	-1.68443	1.11301e-06	6.21355e-05	TOX2	TOX high mobility group box family member 2
	TC0300013513.hg.1	1.27671	1.12022e-06	6.21355e-05	P3H2	prolyl 3-hydroxylase 2
	TC0500008539.hg.1	-1.53907	1.12256e-06	6.21355e-05	GRAMD3	GRAM domain containing 3
	TC0X00008848.hg.1	1.58594	1.1228e-06	6.21355e-05	CTAG1B	cancer/testis antigen 1B
	TC0100017523.hg.1	1.50549	1.12719e-06	6.21355e-05	LIN9	lin-9 DREAM MuvB core complex component
	TC0900011565.hg.1	-1.79579	1.12834e-06	6.21355e-05	ANGPTL2	angiopoietin like 2
	TC0900006438.hg.1	1.36801	1.129e-06	6.21355e-05	DOCK8	dedicator of cytokinesis 8
	TC0600011125.hg.1	2.2438	1.12966e-06	6.21355e-05	HIST1H2AB	histone cluster 1, H2ab
	TC1200007819.hg.1	1.38967	1.1327e-06	6.21355e-05	CDK2	cyclin-dependent kinase 2
	TC0300013447.hg.1	1.67464	1.13421e-06	6.21355e-05	RFC4	replication factor C subunit 4
	TC0100013003.hg.1	2.05048	1.13759e-06	6.21636e-05	AGMAT	agmatinase
	TC1200010931.hg.1	1.34743	1.14584e-06	6.24567e-05	PTGES3	prostaglandin E synthase 3 (cytosolic)
	TC1600011560.hg.1	-1.57763	1.17097e-06	6.36668e-05	MTSS1L	metastasis suppressor 1-like
	TC0400007592.hg.1	1.34057	1.18375e-06	6.42009e-05	PAICS	phosphoribosylaminoimidazole carboxylase, phosphoribosylaminoimidazole succinocarboxamide synthetase
	TC0800007985.hg.1	1.30057	1.19762e-06	6.47911e-05	GDAP1	ganglioside induced differentiation associated protein 1
	TC0900011035.hg.1	-1.90423	1.20543e-06	6.49263e-05	TMEM246	transmembrane protein 246
	TC0100009876.hg.1	1.38691	1.20611e-06	6.49263e-05	HIST2H2AA3	histone cluster 2, H2aa3
	TC0100008554.hg.1	1.34847	1.22708e-06	6.5751e-05	USP1	ubiquitin specific peptidase 1
	TC1600010375.hg.1	1.37923	1.22985e-06	6.5751e-05	CRNDE	colorectal neoplasia differentially expressed (non-protein coding)
	TC0X00008073.hg.1	1.49711	1.23052e-06	6.5751e-05	PRPS1	phosphoribosyl pyrophosphate synthetase 1
	TC0600008209.hg.1	1.54508	1.24469e-06	6.6078e-05	CENPQ	centromere protein Q
	TC0900011029.hg.1	2.9352	1.24513e-06	6.6078e-05	BAAT	bile acid-CoA:amino acid N-acyltransferase
	TC0800010002.hg.1	-1.59388	1.24578e-06	6.6078e-05	DUSP4	dual specificity phosphatase 4
	TC0100013229.hg.1	-1.37079	1.24978e-06	6.61286e-05	HSPG2	heparan sulfate proteoglycan 2
	TC2200007150.hg.1	-1.77979	1.25622e-06	6.63078e-05	TIMP3	TIMP metallopeptidase inhibitor 3
	TC1200008606.hg.1	1.39216	1.26056e-06	6.6336e-05	UTP20	UTP20 small subunit (SSU) processome component
	TC0800011061.hg.1	1.29842	1.2637e-06	6.6336e-05	NBN	nibrin
	TC0500012567.hg.1	-1.91032	1.26593e-06	6.6336e-05	FAXDC2	fatty acid hydroxylase domain containing 2
	TC1800008333.hg.1	1.68728	1.28699e-06	6.72768e-05	DHFR	dihydrofolate reductase
	TC0X00006758.hg.1	2.12588	1.29081e-06	6.73145e-05	CNKSR2	connector enhancer of kinase suppressor of Ras 2
	TC1200012143.hg.1	1.3169	1.29528e-06	6.73856e-05	CIT	citron rho-interacting serine/threonine kinase
	TC0100015698.hg.1	1.52846	1.30434e-06	6.76892e-05	HIST2H3D	histone cluster 2, H3d
	TC0X00008739.hg.1	1.45385	1.31031e-06	6.76892e-05	MAGEA4	MAGE family member A4
	TC1000008767.hg.1	1.47221	1.31278e-06	6.76892e-05	INA	internexin neuronal intermediate filament protein, alpha
	TC0100017722.hg.1	1.16787	1.3136e-06	6.76892e-05	C1orf131	chromosome 1 open reading frame 131
	TC1200012707.hg.1	-1.23155	1.33274e-06	6.84371e-05	ALDH2	aldehyde dehydrogenase 2 family (mitochondrial)
	TC1300009088.hg.1	1.57507	1.33442e-06	6.84371e-05	DIAPH3	diaphanous-related formin 3
	TC0800007362.hg.1	-1.28721	1.34489e-06	6.86574e-05	PLEKHA2	pleckstrin homology domain containing, family A (phosphoinositide binding specific) member 2
	TC0700011905.hg.1	1.85253	1.34504e-06	6.86574e-05	BAIAP2L1	BAI1-associated protein 2-like 1
	TC1800007355.hg.1	1.67464	1.3694e-06	6.97368e-05	C18orf54	chromosome 18 open reading frame 54
	TC0600012038.hg.1	1.76	1.40326e-06	7.10507e-05	MCM3	minichromosome maintenance complex component 3
	TC1600011545.hg.1	1.36865	1.40503e-06	7.10507e-05	PLLP	plasmolipin
	TC0900011192.hg.1	-1.44875	1.42517e-06	7.19015e-05	LPAR1	lysophosphatidic acid receptor 1
	TC0700012960.hg.1	1.98222	1.42861e-06	7.19077e-05	EZH2	Transcript Identified by AceView, Entrez Gene ID(s) 2146
	TC0600007377.hg.1	2.49046	1.43345e-06	7.19845e-05	HIST1H2BM	histone cluster 1, H2bm
	TC1700011922.hg.1	-1.84754	1.43911e-06	7.2102e-05	LGALS3BP	lectin, galactoside-binding, soluble, 3 binding protein
	TC0100008618.hg.1	1.63304	1.44866e-06	7.24127e-05	AK4	adenylate kinase 4
	TC1000009152.hg.1	-1.75511	1.46289e-06	7.29563e-05	HTRA1	HtrA serine peptidase 1
	TC1200007804.hg.1	1.29658	1.46782e-06	7.30341e-05	METTL7B	methyltransferase like 7B
	TC0800007774.hg.1	1.34207	1.47217e-06	7.30827e-05	CHD7	chromodomain helicase DNA binding protein 7
	TC1300008463.hg.1	-1.63956	1.48105e-06	7.33558e-05	FLT1	fms-related tyrosine kinase 1
	TC0500009320.hg.1	2.47532	1.48853e-06	7.35587e-05	HMMR	hyaluronan-mediated motility receptor (RHAMM)
	TC0600010991.hg.1	1.54993	1.50087e-06	7.39996e-05	MBOAT1	membrane bound O-acyltransferase domain containing 1
	TC0100009221.hg.1	-1.19968	1.51667e-06	7.46089e-05	VCAM1	vascular cell adhesion molecule 1
	TC0100018482.hg.1	1.32572	1.52474e-06	7.48365e-05	HIST2H2AA4	histone cluster 2, H2aa4
	TC0400012956.hg.1	-1.31302	1.55157e-06	7.59814e-05	ELOVL6	ELOVL fatty acid elongase 6
	TC0200009331.hg.1	1.3693	1.56618e-06	7.65241e-05	POTEE	POTE ankyrin domain family, member E
	TC0300008148.hg.1	-1.49593	1.57286e-06	7.66777e-05	TMEM45A	transmembrane protein 45A
	TC0900012212.hg.1	-1.95973	1.58e-06	7.67191e-05	PLIN2	perilipin 2
	TC2200006935.hg.1	1.39395	1.58078e-06	7.67191e-05	ADRBK2	adrenergic, beta, receptor kinase 2
	TC0800011148.hg.1	2.72345	1.60065e-06	7.74048e-05	CCNE2	cyclin E2
	TC1000007714.hg.1	1.74164	1.60204e-06	7.74048e-05	PHYHIPL	phytanoyl-CoA 2-hydroxylase interacting protein-like
	TC0100013949.hg.1	-2.45619	1.61147e-06	7.76873e-05	SLC6A9	solute carrier family 6 (neurotransmitter transporter, glycine), member 9
	TC2000008515.hg.1	1.54034	1.62927e-06	7.8371e-05	SNX5	Jeck2013 ALT_DONOR, coding, INTERNAL, intronic best transcript NM_152227
	TC0800010630.hg.1	1.27532	1.63945e-06	7.86861e-05	GGH	gamma-glutamyl hydrolase (conjugase, folylpolygammaglutamyl hydrolase)
	TC1500010880.hg.1	1.74759	1.6449e-06	7.87592e-05	TIPIN	TIMELESS interacting protein
	TC0600014139.hg.1	1.55614	1.64823e-06	7.87592e-05	PRIM2	primase, DNA, polypeptide 2 (58kDa)
	TC2200007894.hg.1	-1.38029	1.65201e-06	7.87663e-05	CECR1	cat eye syndrome chromosome region, candidate 1
	TC0X00010038.hg.1	1.21788	1.6569e-06	7.87736e-05	PHKA1	phosphorylase kinase, alpha 1 (muscle)
	TC1200012698.hg.1	1.25642	1.66279e-06	7.87736e-05	CHPT1	choline phosphotransferase 1
	TC0400012150.hg.1	-1.77094	1.66305e-06	7.87736e-05	TMEM154	transmembrane protein 154
	TSUnmapped00000627.hg.1	2.11982	1.66681e-06	7.87795e-05	KIF15	kinesin family member 15
	TC0800010631.hg.1	1.36861	1.67146e-06	7.88273e-05	TTPA	tocopherol (alpha) transfer protein
	TC2200008654.hg.1	-1.19382	1.67617e-06	7.8878e-05	MFNG	MFNG O-fucosylpeptide 3-beta-N-acetylglucosaminyltransferase
	TC1700010973.hg.1	-1.79132	1.69256e-06	7.94769e-05	COPZ2	coatomer protein complex subunit zeta 2
	TC0200011503.hg.1	-1.92796	1.69746e-06	7.95348e-05	PXDN	peroxidasin
	TC0200015349.hg.1	1.38654	1.70397e-06	7.96682e-05	HSPD1	heat shock 60kDa protein 1 (chaperonin)
	TC0200007999.hg.1	1.57869	1.73683e-06	8.10297e-05	ZNF638	Transcript Identified by AceView, Entrez Gene ID(s) 27332
	TC0200006833.hg.1	1.43973	1.74075e-06	8.10385e-05	GEN1	GEN1 Holliday junction 5 flap endonuclease
	TC1700012231.hg.1	-2.14718	1.74931e-06	8.12622e-05	TMEM98	transmembrane protein 98
	TC2000009016.hg.1	1.39457	1.76812e-06	8.19608e-05	DSN1	DSN1 homolog, MIS12 kinetochore complex component
	TC0100016321.hg.1	1.31318	1.77591e-06	8.21462e-05	GCSH	glycine cleavage system protein H (aminomethyl carrier)
	TC0600011116.hg.1	1.88124	1.81791e-06	8.39102e-05	SLC17A3	solute carrier family 17 (organic anion transporter), member 3
	TC1600011398.hg.1	-3.6154	1.84566e-06	8.48318e-05	MMP2	matrix metallopeptidase 2
	TC1200012584.hg.1	-1.43802	1.8457e-06	8.48318e-05	TAPBPL	TAP binding protein-like
	TC1400009992.hg.1	-2.12806	1.8669e-06	8.56247e-05	FBLN5	fibulin 5
	TC1700010914.hg.1	1.17348	1.87208e-06	8.56811e-05	ARL17B	ADP-ribosylation factor like GTPase 17B
	TC0600012551.hg.1	1.30743	1.88033e-06	8.58775e-05	MDN1	midasin AAA ATPase 1
	TC1700011820.hg.1	1.15827	1.88581e-06	8.59388e-05	SRSF2	serine/arginine-rich splicing factor 2
	TC1100008469.hg.1	-1.82453	1.88959e-06	8.59388e-05	SERPINH1	serpin peptidase inhibitor, clade H (heat shock protein 47), member 1, (collagen binding protein 1)
	TC0400007422.hg.1	-2.17069	1.91396e-06	8.67917e-05	ATP10D	ATPase, class V, type 10D
	TC0500007972.hg.1	2.08689	1.91635e-06	8.67917e-05	VCAN	versican
	TC1100012708.hg.1	-1.4154	1.92778e-06	8.71276e-05	FEZ1	fasciculation and elongation protein zeta 1
	TC1700012078.hg.1	1.20698	1.94044e-06	8.75173e-05	ALYREF	Aly/REF export factor
	TC0300011059.hg.1	-1.2669	1.95073e-06	8.7673e-05	GPX1	glutathione peroxidase 1
	TC0600007610.hg.1	1.36138	1.95197e-06	8.7673e-05	MSH5	mutS homolog 5
	TC0200015922.hg.1	3.55186	1.9606e-06	8.78784e-05	TM4SF20	transmembrane 4 L six family member 20
	TC0600007278.hg.1	1.34698	1.97041e-06	8.81361e-05	HIST1H2BE	histone cluster 1, H2be
	TC2000009646.hg.1	-1.38899	1.98448e-06	8.85829e-05	CTSZ	cathepsin Z
	TC1200007560.hg.1	1.29446	1.99087e-06	8.86859e-05	DNAJC22	DnaJ (Hsp40) homolog, subfamily C, member 22
	TC1500010261.hg.1	-1.24506	1.99799e-06	8.88207e-05	BNC1	basonuclin 1
	TC2000008516.hg.1	2.47301	2.02346e-06	8.96374e-05	SNX5	Zhang2013 ALT_ACCEPTOR, ALT_DONOR, coding, INTERNAL, intronic best transcript NM_152227
	TC0100009837.hg.1	-1.18057	2.02463e-06	8.96374e-05	PDE4DIP	phosphodiesterase 4D interacting protein
	TC0200011138.hg.1	2.96009	2.03283e-06	8.98172e-05	UGT1A1	UDP glucuronosyltransferase 1 family, polypeptide A1
	TC0200016543.hg.1	1.18026	2.04353e-06	9.01065e-05	RIF1	replication timing regulatory factor 1
	TC0500006744.hg.1	1.80181	2.11709e-06	9.31332e-05	ROPN1L	rhophilin associated tail protein 1-like
	TC0800010766.hg.1	1.6083	2.12076e-06	9.31332e-05	LACTB2	lactamase, beta 2
	TC1700008920.hg.1	-1.78418	2.13736e-06	9.36323e-05	ITGB4	integrin beta 4
	TC1700011364.hg.1	1.54089	2.14498e-06	9.36323e-05	BRIP1	BRCA1 interacting protein C-terminal helicase 1
	TC1400006715.hg.1	-1.21999	2.14869e-06	9.36323e-05	PCK2	phosphoenolpyruvate carboxykinase 2 (mitochondrial)
	TC2100008508.hg.1	1.75328	2.14963e-06	9.36323e-05	CHAF1B	chromatin assembly factor 1, subunit B (p60)
	TC1700011436.hg.1	-1.4526	2.1559e-06	9.36323e-05	ERN1	endoplasmic reticulum to nucleus signaling 1
	TC0300009179.hg.1	1.89189	2.15802e-06	9.36323e-05	MED12L	mediator complex subunit 12 like
	TC0500013089.hg.1	-1.4734	2.17374e-06	9.41258e-05	GFPT2	glutamine-fructose-6-phosphate transaminase 2
	TC1100013222.hg.1	-1.37906	2.18357e-06	9.43633e-05	CARD16	caspase recruitment domain family, member 16
	TC1500007196.hg.1	1.89905	2.19472e-06	9.46566e-05	SLC27A2	solute carrier family 27 (fatty acid transporter), member 2
	TC1200010550.hg.1	1.1366	2.20284e-06	9.48182e-05	RPAP3	RNA polymerase II associated protein 3
	TC1000011726.hg.1	-1.85798	2.22705e-06	9.56705e-05	SH3PXD2A	SH3 and PX domains 2A
	TC1100011294.hg.1	-1.61725	2.23322e-06	9.57084e-05	CTSF	cathepsin F
	TC0200012643.hg.1	1.17759	2.23913e-06	9.57084e-05	CCDC88A	coiled-coil domain containing 88A
	TC1100010639.hg.1	-1.19818	2.24117e-06	9.57084e-05	TP53I11	tumor protein p53 inducible protein 11
	TC1900010479.hg.1	-1.64817	2.24812e-06	9.58166e-05	DMKN	dermokine
	TC1200006616.hg.1	-1.36527	2.2565e-06	9.59853e-05	LTBR	lymphotoxin beta receptor (TNFR superfamily, member 3)
	TC0400011279.hg.1	1.46203	2.26905e-06	9.61577e-05	ABCG2	ATP binding cassette subfamily G member 2 (Junior blood group)
	TC1200011460.hg.1	-1.62154	2.27227e-06	9.61577e-05	KITLG	KIT ligand
	TC0400011192.hg.1	2.23797	2.2756e-06	9.61577e-05	PLAC8	placenta specific 8
	TC0400012245.hg.1	-3.01732	2.28128e-06	9.61577e-05	FAM198B	family with sequence similarity 198, member B
	TC0500007966.hg.1	1.47672	2.28271e-06	9.61577e-05	XRCC4	X-ray repair complementing defective repair in Chinese hamster cells 4
	TC0100016952.hg.1	1.77307	2.3057e-06	9.69378e-05	UBE2T	ubiquitin conjugating enzyme E2T
	TC0700011785.hg.1	1.27969	2.31603e-06	9.71104e-05	CDK6	cyclin-dependent kinase 6
	TC2000007452.hg.1	1.43853	2.31876e-06	9.71104e-05	HNF4A	hepatocyte nuclear factor 4, alpha
	TC0200016442.hg.1	1.34506	2.32353e-06	9.71228e-05	MSH2	mutS homolog 2
	TC0100014050.hg.1	-1.24361	2.34502e-06	9.77357e-05	LRRC41	leucine rich repeat containing 41
	TC1500007695.hg.1	1.73794	2.34721e-06	9.77357e-05	PAQR5	progestin and adipoQ receptor family member V
	TC1500007616.hg.1	1.73413	2.35395e-06	9.78288e-05	ZWILCH	zwilch kinetochore protein
	TC1500007077.hg.1	1.61155	2.36455e-06	9.80815e-05	WDR76	WD repeat domain 76
	TC0X00011290.hg.1	2.21561	2.36949e-06	9.80988e-05	GAGE1	G antigen 1
	TC0X00010919.hg.1	1.82915	2.37964e-06	9.83313e-05	CT45A10	cancer/testis antigen family 45, member A10
	TC1300009731.hg.1	1.64828	2.38508e-06	9.83464e-05	FAM155A	Jeck2013 ALT_ACCEPTOR, ALT_DONOR, coding, INTERNAL, intronic best transcript NM_001080396
	TC0200016744.hg.1	1.9045	2.38907e-06	9.83464e-05	ITGB6	integrin beta 6
	TC0200012656.hg.1	-2.81985	2.40423e-06	9.86916e-05	EFEMP1	EGF containing fibulin-like extracellular matrix protein 1
	TC0200009470.hg.1	-1.63403	2.40899e-06	9.86916e-05	HNMT	histamine N-methyltransferase
	TC0200012405.hg.1	1.47659	2.41111e-06	9.86916e-05	THADA	thyroid adenoma associated
	TC0100014930.hg.1	1.59567	2.41574e-06	9.8695e-05	EVI5	Transcript Identified by AceView, Entrez Gene ID(s) 7813
	TC0600014202.hg.1	1.16857	2.44723e-06	9.97936e-05	FGFR1OP	FGFR1 oncogene partner
	TC1100011930.hg.1	1.26253	2.46234e-06	0.000100203	CHORDC1	cysteine and histidine rich domain containing 1
	TC0800008330.hg.1	1.3896	2.47054e-06	0.000100203	POP1	POP1 homolog, ribonuclease P/MRP subunit
	TC0800007440.hg.1	1.13089	2.47112e-06	0.000100203	VDAC3	voltage-dependent anion channel 3
	TC0100018390.hg.1	-1.18702	2.48347e-06	0.000100516	SLC35E2	solute carrier family 35, member E2
	TC0800008321.hg.1	1.17139	2.50199e-06	0.000100902	LAPTM4B	lysosomal protein transmembrane 4 beta
	TC1600010858.hg.1	1.17835	2.50406e-06	0.000100902	RFWD3	ring finger and WD repeat domain 3
	TC0100010926.hg.1	1.76345	2.50698e-06	0.000100902	OCLM	Transcript Identified by AceView, Entrez Gene ID(s) 10896
	TC1600007575.hg.1	1.57364	2.53967e-06	0.000102029	TP53TG3D	TP53 target 3D
	TC1500008328.hg.1	1.99424	2.54535e-06	0.000102068	BLM	Bloom syndrome, RecQ helicase-like
	TC0100015707.hg.1	2.03406	2.58053e-06	0.000103288	HIST2H4A	histone cluster 2, H4a
	TC0100009877.hg.1	1.94087	2.61889e-06	0.000104029	HIST2H3A	histone cluster 2, H3a
	TC1600010439.hg.1	1.13098	2.62359e-06	0.000104029	FAM192A	family with sequence similarity 192, member A
	TC2000007503.hg.1	1.73013	2.62602e-06	0.000104029	UBE2C	ubiquitin-conjugating enzyme E2C
	TC1400006970.hg.1	1.0994	2.62854e-06	0.000104029	PNN	pinin, desmosome associated protein
	TC0X00007231.hg.1	2.37411	2.63261e-06	0.000104029	GAGE12H	G antigen 12H
	TC0X00007232.hg.1	2.37411	2.63261e-06	0.000104029	GAGE12D	G antigen 12D
	TC0X00007233.hg.1	2.37411	2.63261e-06	0.000104029	GAGE12G	G antigen 12G
	TC0200008005.hg.1	-1.2451	2.65027e-06	0.000104536	DYSF	dysferlin
	TC1700008326.hg.1	1.14159	2.69707e-06	0.000106189	TOM1L1	target of myb1 like 1 membrane trafficking protein
	TC0100008127.hg.1	1.38254	2.70663e-06	0.000106372	NASP	nuclear autoantigenic sperm protein (histone-binding)
	TC0600008760.hg.1	1.32321	2.71501e-06	0.000106509	PM20D2	peptidase M20 domain containing 2
	TC0X00007235.hg.1	2.39084	2.73275e-06	0.000107011	GAGE4	G antigen 4
	TC0200007418.hg.1	1.66174	2.74264e-06	0.00010708	SLC3A1	solute carrier family 3 (amino acid transporter heavy chain), member 1
	TC0600013010.hg.1	-1.5605	2.74573e-06	0.00010708	MAN1A1	mannosidase, alpha, class 1A, member 1
	TC0300006669.hg.1	1.23115	2.75087e-06	0.00010708	LSM3	LSM3 homolog, U6 small nuclear RNA and mRNA degradation associated
	TC0200014620.hg.1	1.48834	2.75425e-06	0.00010708	CACNB4	calcium channel, voltage-dependent, beta 4 subunit
	TC0200008617.hg.1	1.1727	2.76046e-06	0.00010713	PDCL3	phosducin like 3
	TC1700008703.hg.1	1.30942	2.77418e-06	0.00010747	NOL11	nucleolar protein 11
	TC1800007850.hg.1	-1.80306	2.78538e-06	0.000107711	COLEC12	collectin sub-family member 12
	TC1200006627.hg.1	1.45217	2.81234e-06	0.000108259	NCAPD2	non-SMC condensin I complex subunit D2
	TC0600012536.hg.1	1.23865	2.81301e-06	0.000108259	SRSF12	serine/arginine-rich splicing factor 12
	TC0800008179.hg.1	1.36249	2.81737e-06	0.000108259	RIPK2	receptor-interacting serine-threonine kinase 2
	TC0700009134.hg.1	-1.31315	2.81952e-06	0.000108259	CPA4	carboxypeptidase A4
	TC0500012519.hg.1	-3.01706	2.83335e-06	0.000108598	SPARC	secreted protein, acidic, cysteine-rich (osteonectin)
	TC0700008552.hg.1	-1.4888	2.8506e-06	0.000108925	AGFG2	ArfGAP with FG repeats 2
	TC0200013894.hg.1	1.1397	2.85409e-06	0.000108925	ANAPC1	anaphase promoting complex subunit 1
	TC0600011227.hg.1	1.07372	2.85694e-06	0.000108925	HIST1H4K	histone cluster 1, H4k
	TC1100007899.hg.1	-1.25746	2.86903e-06	0.000109194	RARRES3	retinoic acid receptor responder (tazarotene induced) 3
	TC1300007483.hg.1	1.59876	2.876e-06	0.000109268	BORA	bora, aurora kinase A activator
	TC0400010733.hg.1	-1.29253	2.90057e-06	0.000109581	KDR	kinase insert domain receptor
	TC1000007092.hg.1	1.25565	2.9023e-06	0.000109581	MASTL	microtubule associated serine/threonine kinase-like
	TC1100008661.hg.1	1.19286	2.90714e-06	0.000109581	EED	embryonic ectoderm development
	TC0X00006616.hg.1	-1.23976	2.90727e-06	0.000109581	FRMPD4	FERM and PDZ domain containing 4
	TC1100010897.hg.1	-1.18019	2.90951e-06	0.000109581	UBE2L6	ubiquitin-conjugating enzyme E2L 6
	TC1900009752.hg.1	-1.78742	2.92931e-06	0.000109971	PRDX2	peroxiredoxin 2
	TC1100010241.hg.1	1.644	2.93e-06	0.000109971	USH1C	Usher syndrome 1C
	TC2200008847.hg.1	1.42724	2.96829e-06	0.000111084	CENPM	centromere protein M
	TC0500010628.hg.1	1.16646	2.97157e-06	0.000111084	ANXA2R	annexin A2 receptor
	TC1000009104.hg.1	-2.08228	2.97965e-06	0.000111084	PLPP4	phospholipid phosphatase 4
	TC1200010448.hg.1	1.48625	2.98013e-06	0.000111084	GXYLT1	glucoside xylosyltransferase 1
	TC0X00007190.hg.1	-1.24301	3.00883e-06	0.000111689	PORCN	porcupine homolog (Drosophila)
	TC0100017948.hg.1	1.15662	3.0098e-06	0.000111689	CHML	choroideremia-like (Rab escort protein 2)
	TC1800007849.hg.1	1.16311	3.0168e-06	0.000111689	THOC1	THO complex 1
	TC1000008585.hg.1	-1.30696	3.02174e-06	0.000111689	MARVELD1	MARVEL domain containing 1
	TC0200006757.hg.1	-1.60915	3.02409e-06	0.000111689	TRIB2	tribbles pseudokinase 2
	TC0600014150.hg.1	1.13014	3.02724e-06	0.000111689	SMIM8	small integral membrane protein 8
	TC0400010867.hg.1	1.2081	3.03484e-06	0.000111779	EPHA5	EPH receptor A5
	TC2200007468.hg.1	-1.11887	3.04053e-06	0.000111799	TEF	thyrotrophic embryonic factor
	TC0100016318.hg.1	1.14375	3.04591e-06	0.000111807	MPC2	mitochondrial pyruvate carrier 2
	TC0300006894.hg.1	1.18634	3.05464e-06	0.000111938	CMC1	C-x(9)-C motif containing 1
	TC0100007449.hg.1	-1.23666	3.06667e-06	0.00011219	SH3BGRL3	SH3 domain binding glutamate-rich protein like 3
	TC0400011712.hg.1	-1.45704	3.07657e-06	0.000112258	PDE5A	phosphodiesterase 5A, cGMP-specific
	TC0100010100.hg.1	1.37422	3.07891e-06	0.000112258	CKS1B	CDC28 protein kinase regulatory subunit 1B
	TCUn_GL000195v100006435.hg.1	1.27643	3.15938e-06	0.00011496	LOC389831	uncharacterized LOC389831
	TC0X00007267.hg.1	-1.34296	3.1636e-06	0.00011496	MAGED1	MAGE family member D1
	TC0100010887.hg.1	-1.40891	3.1964e-06	0.000115958	C1orf21	chromosome 1 open reading frame 21
	TC0800011249.hg.1	1.31359	3.22677e-06	0.000116742	RNF19A	ring finger protein 19A, RBR E3 ubiquitin protein ligase
	TC0800011472.hg.1	1.23923	3.22878e-06	0.000116742	NUDCD1	NudC domain containing 1
	TC1200008113.hg.1	1.35712	3.23492e-06	0.000116766	NUP107	nucleoporin 107kDa
	TC0200010615.hg.1	1.05897	3.24022e-06	0.000116766	CCNYL1	cyclin Y like 1
	TC1100007675.hg.1	1.31219	3.24606e-06	0.000116783	RTN4RL2	reticulon 4 receptor-like 2
	TC0800012126.hg.1	1.37804	3.27389e-06	0.000117589	TOP1MT	topoisomerase (DNA) I, mitochondrial
	TC2200007662.hg.1	1.43031	3.28633e-06	0.000117841	GTSE1	G-2 and S-phase expressed 1
	TC0200009616.hg.1	1.16609	3.31274e-06	0.000118592	KIF5C	kinesin family member 5C
	TC0X00010804.hg.1	1.0927	3.31862e-06	0.000118607	ZNF280C	zinc finger protein 280C
	TC0200009973.hg.1	1.22273	3.33931e-06	0.00011915	ITGA6	integrin alpha 6
	TC1300008371.hg.1	1.28482	3.35284e-06	0.000119436	CENPJ	centromere protein J
	TC0300011423.hg.1	-1.45073	3.38444e-06	0.000120364	LRIG1	leucine-rich repeats and immunoglobulin-like domains 1
	TC0200016651.hg.1	-1.20475	3.39649e-06	0.000120422	CYP1B1	cytochrome P450, family 1, subfamily B, polypeptide 1
	TC0400008813.hg.1	-1.74881	3.39719e-06	0.000120422	MGST2	microsomal glutathione S-transferase 2
	TC0300008289.hg.1	1.32023	3.40805e-06	0.000120611	DZIP3	DAZ interacting zinc finger protein 3
	TC1400009299.hg.1	1.57468	3.43039e-06	0.000121107	C14orf105	chromosome 14 open reading frame 105
	TC0500007258.hg.1	-1.24522	3.43543e-06	0.000121107	GHR	growth hormone receptor
	TC0400009037.hg.1	2.44661	3.43881e-06	0.000121107	MND1	meiotic nuclear divisions 1
	TC0100009020.hg.1	1.7279	3.45876e-06	0.000121612	CDC7	cell division cycle 7
	TC0900009114.hg.1	-1.27102	3.47727e-06	0.000122065	RXRA	retinoid X receptor alpha
	TC1200009881.hg.1	-2.23806	3.48878e-06	0.000122271	CLEC2B	C-type lectin domain family 2, member B
	TC1700010847.hg.1	1.17916	3.51184e-06	0.000122856	GJC1	gap junction protein gamma 1
	TC0100009558.hg.1	-1.09765	3.51883e-06	0.000122856	PTGFRN	prostaglandin F2 receptor inhibitor
	TC2000009026.hg.1	1.68956	3.52247e-06	0.000122856	RBL1	retinoblastoma-like 1
	TC0800010987.hg.1	1.10849	3.54347e-06	0.000123303	C8orf59	chromosome 8 open reading frame 59
	TC0800010944.hg.1	1.27674	3.54665e-06	0.000123303	IMPA1	inositol(myo)-1(or 4)-monophosphatase 1
	TC2200007495.hg.1	-1.27867	3.55281e-06	0.000123319	SREBF2	sterol regulatory element binding transcription factor 2
	TC1500007093.hg.1	1.12392	3.59864e-06	0.000124711	EIF3J	eukaryotic translation initiation factor 3, subunit J
	TC0100007552.hg.1	-1.14748	3.62096e-06	0.000125119	SESN2	sestrin 2
	TC1700010504.hg.1	1.57349	3.62693e-06	0.000125119	HNF1B	HNF1 homeobox B
	TC1400009151.hg.1	1.47554	3.62902e-06	0.000125119	TRIM9	tripartite motif containing 9
	TC1200008949.hg.1	1.10262	3.63813e-06	0.000125119	SDSL	serine dehydratase-like
	TC0600009508.hg.1	1.07363	3.63978e-06	0.000125119	TBPL1	TBP-like 1
	TC0600011184.hg.1	1.46944	3.64503e-06	0.000125119	HIST1H2BJ	histone cluster 1, H2bj
	TC1200007430.hg.1	1.17965	3.65313e-06	0.000125199	SCAF11	Memczak2013 ANTISENSE, CDS, coding, INTERNAL best transcript NM_004719
	TC0X00009256.hg.1	1.18737	3.65918e-06	0.000125209	KLHL15	kelch-like family member 15
	TC1000011718.hg.1	-1.46746	3.66521e-06	0.000125218	CALHM2	calcium homeostasis modulator 2
	TC0200012994.hg.1	1.16533	3.67876e-06	0.000125483	SNRPG	small nuclear ribonucleoprotein polypeptide G
	TC0700010857.hg.1	-1.84055	3.70502e-06	0.00012618	GLI3	GLI family zinc finger 3
	TC0700012224.hg.1	-1.18545	3.72325e-06	0.000126602	LAMB1	laminin, beta 1
	TC1800007066.hg.1	1.33347	3.73972e-06	0.000126963	MAPRE2	microtubule-associated protein, RP/EB family, member 2
	TC0200009078.hg.1	1.33536	3.76484e-06	0.000127356	EPB41L5	erythrocyte membrane protein band 4.1 like 5
	TC1600010066.hg.1	1.46946	3.76858e-06	0.000127356	TP53TG3B	TP53 target 3B
	TC0300009916.hg.1	1.67797	3.76891e-06	0.000127356	HES1	hes family bHLH transcription factor 1
	TC0500009097.hg.1	-2.36842	3.79136e-06	0.000127916	SYNPO	synaptopodin
	TC1500009148.hg.1	1.15533	3.80749e-06	0.00012826	OIP5	Opa interacting protein 5
	TC1300009954.hg.1	-1.71327	3.83124e-06	0.00012884	DNAJC15	DnaJ (Hsp40) homolog, subfamily C, member 15
	TC1600011573.hg.1	1.21149	3.83908e-06	0.00012884	GCSH	glycine cleavage system protein H (aminomethyl carrier)
	TC0500010515.hg.1	1.25515	3.84558e-06	0.00012884	NUP155	nucleoporin 155kDa
	TC1800006487.hg.1	1.25711	3.84846e-06	0.00012884	SMCHD1	structural maintenance of chromosomes flexible hinge domain containing 1
	TC0200016006.hg.1	1.69539	3.85821e-06	0.000128968	HTR2B	5-hydroxytryptamine (serotonin) receptor 2B, G protein-coupled
	TC1200008933.hg.1	-1.29537	3.90085e-06	0.000130192	TPCN1	two pore segment channel 1
	TC1500007185.hg.1	-1.4063	3.92963e-06	0.000130951	FGF7	fibroblast growth factor 7
	TC0X00007229.hg.1	2.24516	3.94712e-06	0.000131249	GAGE12F	G antigen 12F
	TC0300014090.hg.1	1.11079	3.95065e-06	0.000131249	ATP13A3	ATPase type 13A3
	TC1700012431.hg.1	1.62568	4.02242e-06	0.000133429	HOXB2	homeobox B2
	TC1700011495.hg.1	2.10016	4.08918e-06	0.000135141	APOH	apolipoprotein H (beta-2-glycoprotein I)
	TC0600008127.hg.1	1.08746	4.09219e-06	0.000135141	SLC29A1	solute carrier family 29 (equilibrative nucleoside transporter), member 1
	TC0100018403.hg.1	1.10756	4.09273e-06	0.000135141	ERRFI1	ERBB receptor feedback inhibitor 1
	TC0600008655.hg.1	-1.52508	4.12439e-06	0.000135964	TPBG	trophoblast glycoprotein
	TC1200011791.hg.1	-1.14364	4.13017e-06	0.000135964	CKAP4	cytoskeleton-associated protein 4
	TC1600007973.hg.1	1.23937	4.13794e-06	0.000136013	NUP93	nucleoporin 93kDa
	TC0800011611.hg.1	-1.35918	4.14473e-06	0.00013603	TNFRSF11B	tumor necrosis factor receptor superfamily, member 11b
	TC1100009485.hg.1	-2.13031	4.16986e-06	0.000136522	FLI1	Fli-1 proto-oncogene, ETS transcription factor
	TC0100011267.hg.1	-1.34709	4.17378e-06	0.000136522	ATP2B4	ATPase, Ca++ transporting, plasma membrane 4
	TC0700010247.hg.1	1.58671	4.18316e-06	0.000136522	RPA3	replication protein A3
	TC0200013298.hg.1	1.10359	4.1849e-06	0.000136522	ST3GAL5	ST3 beta-galactoside alpha-2,3-sialyltransferase 5
	TC1300008280.hg.1	1.5419	4.20255e-06	0.000136892	SKA3	spindle and kinetochore associated complex subunit 3
	TC1500007874.hg.1	-1.34914	4.20952e-06	0.000136914	C15orf39	chromosome 15 open reading frame 39
	TC0100009908.hg.1	-1.1395	4.22659e-06	0.000137263	ECM1	extracellular matrix protein 1
	TC1900011706.hg.1	1.29982	4.24248e-06	0.000137573	TDRD12	tudor domain containing 12
	TC0800007653.hg.1	1.18473	4.2568e-06	0.000137831	MRPL15	mitochondrial ribosomal protein L15
	TC1700009888.hg.1	1.17139	4.30097e-06	0.000139054	CENPV	centromere protein V
	TC1100010987.hg.1	1.58229	4.31641e-06	0.000139346	FABP5	fatty acid binding protein 5 (psoriasis-associated)
	TC0700011969.hg.1	1.43068	4.348e-06	0.000140157	MCM7	minichromosome maintenance complex component 7
	TC2100007821.hg.1	-1.63312	4.35797e-06	0.000140258	ADAMTS1	ADAM metallopeptidase with thrombospondin type 1 motif 1
	TC1600011574.hg.1	2.36163	4.36535e-06	0.000140258	GINS2	GINS complex subunit 2 (Psf2 homolog)
	TC1100013021.hg.1	1.2519	4.37053e-06	0.000140258	FEN1	flap structure-specific endonuclease 1
	TC0300009613.hg.1	1.15158	4.39719e-06	0.000140905	USP13	ubiquitin specific peptidase 13 (isopeptidase T-3)
	TC1900011312.hg.1	-1.80197	4.40597e-06	0.000140978	ZNF611	zinc finger protein 611
	TC0600007012.hg.1	1.24815	4.52911e-06	0.000144705	CD83	CD83 molecule
	TC1000012564.hg.1	1.06625	4.55707e-06	0.000145384	DNAJC9	DnaJ (Hsp40) homolog, subfamily C, member 9
	TC0600009310.hg.1	-1.27021	4.58096e-06	0.000145931	GJA1	gap junction protein alpha 1
	TC0600011127.hg.1	1.17934	4.66607e-06	0.000148298	HIST1H1C	histone cluster 1, H1c
	TC0300013146.hg.1	-2.30778	4.66891e-06	0.000148298	TNFSF10	tumor necrosis factor (ligand) superfamily, member 10
	TC1400007170.hg.1	1.04939	4.69407e-06	0.000148879	PSMC6	proteasome 26S subunit, ATPase 6
	TC0100015871.hg.1	-1.53316	4.70737e-06	0.000149083	S100A16	S100 calcium binding protein A16
	TC0200015350.hg.1	-1.58536	4.72675e-06	0.000149417	RFTN2	raftlin family member 2
	TC0600013190.hg.1	-1.46147	4.73171e-06	0.000149417	MOXD1	monooxygenase, DBH-like 1
	TC0200016445.hg.1	1.23388	4.74537e-06	0.000149601	MSH6	mutS homolog 6
	TC0900008811.hg.1	-1.09598	4.75315e-06	0.000149601	STXBP1	syntaxin binding protein 1
	TC1200011496.hg.1	-1.7306	4.75821e-06	0.000149601	DCN	decorin
	TC0900010056.hg.1	1.68855	4.79195e-06	0.000150444	ANKRD18A	ankyrin repeat domain 18A
	TC1300009638.hg.1	1.0276	4.8045e-06	0.00015062	RPS26	Homo sapiens ribosomal protein S26, mRNA (cDNA clone MGC:104291 IMAGE:4287636), complete cds.
	TC1300009956.hg.1	-1.17665	4.82651e-06	0.000151091	LACC1	laccase (multicopper oxidoreductase) domain containing 1
	TC1500010251.hg.1	1.18761	4.84086e-06	0.000151322	HOMER2	homer scaffolding protein 2
	TC1000011574.hg.1	-1.18641	4.86739e-06	0.000151933	LOXL4	lysyl oxidase-like 4
	TSUnmapped00000527.hg.1	-1.47386	4.93343e-06	0.000153773	LRIG1	---
	TC0700008263.hg.1	1.70291	4.94632e-06	0.000153953	DBF4	DBF4 zinc finger
	TC0400008030.hg.1	-1.08408	4.95758e-06	0.000154083	ARHGAP24	Rho GTPase activating protein 24
	TC0900011305.hg.1	-1.57653	4.96817e-06	0.000154135	TNC	tenascin C
	TC0600014318.hg.1	-1.9852	4.97347e-06	0.000154135	FAM46A	family with sequence similarity 46, member A
	TC0700010509.hg.1	1.05072	4.9821e-06	0.000154182	CYCS	cytochrome c, somatic
	TC0600013119.hg.1	1.42825	4.99475e-06	0.000154353	SOGA3	SOGA family member 3
	TC0100017733.hg.1	2.00157	5.04547e-06	0.000155699	TSNAX	Memczak2013 ANTISENSE, CDS, coding, INTERNAL, UTR3 best transcript NM_005999
	TC1100012165.hg.1	-2.89719	5.0816e-06	0.000156591	CASP4	caspase 4
	TC2000007627.hg.1	1.14666	5.13959e-06	0.000158154	CSE1L	CSE1 chromosome segregation 1-like (yeast)
	TC0400012882.hg.1	1.08711	5.17838e-06	0.000158894	ZNF732	zinc finger protein 732
	TC0700009394.hg.1	1.05836	5.18026e-06	0.000158894	AGK	acylglycerol kinase
	TC0400011168.hg.1	1.04062	5.18562e-06	0.000158894	HNRNPD	heterogeneous nuclear ribonucleoprotein D
	TC0700009536.hg.1	-1.37037	5.22491e-06	0.0001598	ARHGEF5	Rho guanine nucleotide exchange factor 5
	TC2200006641.hg.1	1.54333	5.22994e-06	0.0001598	RANBP1	RAN binding protein 1
	TC0500011173.hg.1	1.12048	5.26421e-06	0.000160621	POC5	POC5 centriolar protein
	TC1500009522.hg.1	1.95642	5.27641e-06	0.000160767	MNS1	meiosis-specific nuclear structural 1
	TC1700008886.hg.1	-1.37532	5.32705e-06	0.000162076	SLC16A5	solute carrier family 16 (monocarboxylate transporter), member 5
	TC0X00009117.hg.1	1.65116	5.33897e-06	0.000162076	FANCB	Fanconi anemia complementation group B
	TC0300007410.hg.1	-1.22293	5.34177e-06	0.000162076	GNAI2	guanine nucleotide binding protein (G protein), alpha inhibiting activity polypeptide 2
	TC0100014612.hg.1	1.03956	5.37571e-06	0.000162786	CRYZ	crystallin zeta
	TC0100011913.hg.1	1.21017	5.38017e-06	0.000162786	URB2	URB2 ribosome biogenesis 2 homolog (S. cerevisiae)
	TC0100016441.hg.1	1.2513	5.4079e-06	0.000163233	CENPL	centromere protein L
	TC0300009474.hg.1	-1.36898	5.41002e-06	0.000163233	CLDN11	claudin 11
	TC0100018388.hg.1	-1.18928	5.46734e-06	0.000164734	SLC35E2B	solute carrier family 35, member E2B
	TC0200015231.hg.1	1.48561	5.49083e-06	0.000165212	NEMP2	nuclear envelope integral membrane protein 2
	TC1200008147.hg.1	1.11353	5.50256e-06	0.000165336	CCT2	chaperonin containing TCP1, subunit 2 (beta)
	TC0300008361.hg.1	1.77076	5.51559e-06	0.000165498	SIDT1	SID1 transmembrane family, member 1
	TC1700012341.hg.1	1.10631	5.52778e-06	0.000165635	C1QBP	complement component 1, q subcomponent binding protein
	TC1200007208.hg.1	1.13612	5.54709e-06	0.000165984	DDX11	DEAD/H (Asp-Glu-Ala-Asp/His) box helicase 11
	TC0200008894.hg.1	1.41197	5.59019e-06	0.000166816	MERTK	MER proto-oncogene, tyrosine kinase
	TC0800008198.hg.1	1.51403	5.59028e-06	0.000166816	OTUD6B	Transcript Identified by AceView, Entrez Gene ID(s) 51633
	TC0600013004.hg.1	1.02539	5.6197e-06	0.000167464	MCM9	minichromosome maintenance 9 homologous recombination repair factor
	TC1500010184.hg.1	2.30817	5.63235e-06	0.000167611	BCL2A1	BCL2-related protein A1
	TC0500011352.hg.1	-2.23432	5.67242e-06	0.000168572	EDIL3	EGF-like repeats and discoidin I-like domains 3
	TC0100007645.hg.1	-1.37322	5.68852e-06	0.000168819	TINAGL1	tubulointerstitial nephritis antigen-like 1
	TC0100015509.hg.1	2.76804	5.71572e-06	0.000169204	FAM72B	family with sequence similarity 72, member B
	TC0X00008054.hg.1	1.76647	5.71971e-06	0.000169204	RNF128	ring finger protein 128, E3 ubiquitin protein ligase
	TC0800010460.hg.1	1.14296	5.72488e-06	0.000169204	LYPLA1	lysophospholipase I
	TC1700012437.hg.1	1.21101	5.75015e-06	0.000169542	SRSF1	serine/arginine-rich splicing factor 1
	TC0800008267.hg.1	1.29466	5.75424e-06	0.000169542	INTS8	integrator complex subunit 8
	TC0700012959.hg.1	1.18585	5.75977e-06	0.000169542	EZH2	enhancer of zeste 2 polycomb repressive complex 2 subunit
	TC0200009299.hg.1	1.38318	5.78965e-06	0.000170191	IMP4	IMP4 homolog, U3 small nucleolar ribonucleoprotein
	TC1300009505.hg.1	1.06423	5.79975e-06	0.000170257	ABCC4	ATP binding cassette subfamily C member 4
	TC0200010340.hg.1	1.15235	5.84378e-06	0.000171318	CCDC150	coiled-coil domain containing 150
	TC0200008041.hg.1	0.976958	5.89971e-06	0.000172724	CCT7	chaperonin containing TCP1, subunit 7 (eta)
	TC1200007612.hg.1	1.00015	5.91414e-06	0.000172913	LARP4	La ribonucleoprotein domain family, member 4
	TC0100016218.hg.1	-1.22672	5.94293e-06	0.000173521	RGS5	regulator of G-protein signaling 5
	TC0500012017.hg.1	-1.29075	6.0205e-06	0.000175549	IRF1	interferon regulatory factor 1
	TC1600011326.hg.1	1.39149	6.05863e-06	0.000176424	HN1L	hematological and neurological expressed 1-like
	TC1500008114.hg.1	-1.0278	6.08629e-06	0.000176919	TM6SF1	transmembrane 6 superfamily member 1
	TC0X00011326.hg.1	1.21215	6.09768e-06	0.000176919	HPRT1	hypoxanthine phosphoribosyltransferase 1
	TC0X00009778.hg.1	1.28833	6.10009e-06	0.000176919	WNK3	WNK lysine deficient protein kinase 3
	TC1000010768.hg.1	-1.14895	6.11996e-06	0.000177258	EGR2	early growth response 2
	TC1200012655.hg.1	1.21006	6.14546e-06	0.000177628	HELB	helicase (DNA) B
	TC0200010536.hg.1	-0.999981	6.14911e-06	0.000177628	PARD3B	par-3 family cell polarity regulator beta
	TC2100008128.hg.1	1.1587	6.23298e-06	0.000179812	DSCR4	Down syndrome critical region 4
	TC1500010800.hg.1	-1.25209	6.24817e-06	0.00018001	ALDH1A3	aldehyde dehydrogenase 1 family, member A3
	TC1100011643.hg.1	-1.18857	6.29446e-06	0.000181103	ARRB1	arrestin, beta 1
	TC1900007748.hg.1	1.37196	6.31538e-06	0.000181262	PDCD5	programmed cell death 5
	TC0600009143.hg.1	1.38219	6.31772e-06	0.000181262	SLC16A10	solute carrier family 16 (aromatic amino acid transporter), member 10
	TC0200013137.hg.1	1.58481	6.32503e-06	0.000181262	GCFC2	GC-rich sequence DNA-binding factor 2
	TC1700008178.hg.1	1.17625	6.35566e-06	0.000181899	ATP5G1	ATP synthase, H+ transporting, mitochondrial Fo complex subunit C1 (subunit 9)
	TC0100009723.hg.1	2.65174	6.3774e-06	0.000182281	FAM72D	family with sequence similarity 72, member D
	TC0300007223.hg.1	2.18223	6.40538e-06	0.000182626	KIF15	kinesin family member 15
	TSUnmapped00000144.hg.1	1.8131	6.41433e-06	0.000182626	DUSP16	dual specificity phosphatase 16
	TC0200016643.hg.1	-1.44234	6.41473e-06	0.000182626	DNMT3A	DNA (cytosine-5-)-methyltransferase 3 alpha
	TC1100007941.hg.1	-1.1702	6.44446e-06	0.000183227	FKBP2	FK506 binding protein 2
	TC0200016544.hg.1	1.04917	6.45882e-06	0.000183227	RIF1	replication timing regulatory factor 1
	TC0300008550.hg.1	-1.47759	6.46117e-06	0.000183227	CSTA	cystatin A (stefin A)
	TC0X00008731.hg.1	1.00348	6.47886e-06	0.000183489	VMA21	VMA21 vacuolar H+-ATPase homolog (S. cerevisiae)
	TC0800008679.hg.1	-1.31029	6.4979e-06	0.000183788	COL14A1	collagen, type XIV, alpha 1
	TC1200011770.hg.1	-1.69802	6.53791e-06	0.000184679	ALDH1L2	aldehyde dehydrogenase 1 family, member L2
	TC0100017488.hg.1	1.00717	6.56671e-06	0.000185251	LBR	lamin B receptor
	TC0900012229.hg.1	1.17452	6.61497e-06	0.00018637	EXOSC3	exosome component 3
	TC0100016018.hg.1	-1.90459	6.64108e-06	0.000186818	CRABP2	cellular retinoic acid binding protein 2
	TC0100017094.hg.1	2.65703	6.6481e-06	0.000186818	FAM72A	family with sequence similarity 72, member A
	TC1400007440.hg.1	1.03547	6.66932e-06	0.000186971	MTHFD1	methylenetetrahydrofolate dehydrogenase (NADP+ dependent) 1, methenyltetrahydrofolate cyclohydrolase, formyltetrahydrofolate synthetase
	TC0X00010473.hg.1	-2.50489	6.67078e-06	0.000186971	TSC22D3	TSC22 domain family, member 3
	TC0600007290.hg.1	1.3103	6.71196e-06	0.000187883	HIST1H2BH	histone cluster 1, H2bh
	TC1100007110.hg.1	-1.07723	6.72579e-06	0.000188028	FIBIN	fin bud initiation factor homolog (zebrafish)
	TC1500010140.hg.1	1.20218	6.77821e-06	0.000189249	WDR61	WD repeat domain 61
	TC0800006663.hg.1	1.00717	6.81627e-06	0.000189455	ERI1	exoribonuclease 1
	TC0300014053.hg.1	1.07816	6.81674e-06	0.000189455	PIK3CB	phosphatidylinositol-4,5-bisphosphate 3-kinase, catalytic subunit beta
	TC1600011494.hg.1	1.0693	6.81843e-06	0.000189455	ARL6IP1	ADP-ribosylation factor like GTPase 6 interacting protein 1
	TC0100018438.hg.1	-1.46478	6.82052e-06	0.000189455	MOB3C	MOB kinase activator 3C
	TC0400012432.hg.1	1.04357	6.85636e-06	0.000190207	HMGB2	high mobility group box 2
	TC0700010463.hg.1	1.74629	6.88188e-06	0.000190671	IGF2BP3	insulin-like growth factor 2 mRNA binding protein 3
	TC1800008584.hg.1	1.01585	6.91624e-06	0.000191248	ATP5A1	ATP synthase, H+ transporting, mitochondrial F1 complex, alpha subunit 1, cardiac muscle
	TC2000007083.hg.1	2.29797	6.92033e-06	0.000191248	ID1	inhibitor of DNA binding 1, dominant negative helix-loop-helix protein
	TC1900006561.hg.1	-0.985781	6.99295e-06	0.000193009	SCAMP4	secretory carrier membrane protein 4
	TC1200008820.hg.1	1.14468	7.02673e-06	0.000193695	IFT81	intraflagellar transport 81
	TC1600008498.hg.1	-1.1859	7.09264e-06	0.000195264	VAT1L	vesicle amine transport 1-like
	TC1500010709.hg.1	1.60814	7.10486e-06	0.000195352	ARHGAP11B	Rho GTPase activating protein 11B
	TC1700011561.hg.1	-1.8201	7.14835e-06	0.000196294	WIPI1	WD repeat domain, phosphoinositide interacting 1
	TC0600012188.hg.1	1.04058	7.1572e-06	0.000196294	LGSN	lengsin, lens protein with glutamine synthetase domain
	TC1200011067.hg.1	1.54929	7.17757e-06	0.000196575	DPY19L2	dpy-19-like 2 (C. elegans)
	TC0X00011289.hg.1	2.05456	7.19432e-06	0.000196575	GAGE2B	G antigen 2B
	TC1600007959.hg.1	-1.99372	7.19897e-06	0.000196575	MT1E	metallothionein 1E
	TC1200007359.hg.1	1.53235	7.2037e-06	0.000196575	CNTN1	contactin 1
	TC1900007382.hg.1	-1.60424	7.26461e-06	0.000197865	PGPEP1	pyroglutamyl-peptidase I
	TC0200014269.hg.1	1.22812	7.26922e-06	0.000197865	POTEI	POTE ankyrin domain family, member I
	TC1100011886.hg.1	-1.58232	7.30274e-06	0.000198528	RAB38	RAB38, member RAS oncogene family
	TC0100015550.hg.1	2.5909	7.33282e-06	0.000199097	FAM72C	family with sequence similarity 72, member C
	TC1600011378.hg.1	-1.43445	7.34754e-06	0.000199247	MVP	major vault protein
	TC2000008678.hg.1	-1.09854	7.37087e-06	0.00019963	CST3	cystatin C
	TC0X00006977.hg.1	-1.19504	7.41577e-06	0.000200596	MID1IP1	MID1 interacting protein 1
	TC2200009288.hg.1	1.3021	7.44164e-06	0.000200762	TRMU	tRNA 5-methylaminomethyl-2-thiouridylate methyltransferase
	TC0800012306.hg.1	1.77858	7.44502e-06	0.000200762	MTFR1	mitochondrial fission regulator 1
	TC0500008890.hg.1	-1.96916	7.4541e-06	0.000200762	PCDHGC3	protocadherin gamma subfamily C, 3
	TC0800007137.hg.1	1.15506	7.45893e-06	0.000200762	FZD3	frizzled class receptor 3
	TC0X00007704.hg.1	1.02996	7.49504e-06	0.000201484	COX7B	cytochrome c oxidase subunit VIIb
	TC1300010007.hg.1	-1.35334	7.61611e-06	0.000204485	TMEM255B	transmembrane protein 255B
	TC1700010682.hg.1	-0.975452	7.63271e-06	0.000204678	KRT17	keratin 17, type I
	TC0X00010926.hg.1	1.00164	7.6791e-06	0.000205499	MAP7D3	MAP7 domain containing 3
	TC0300007489.hg.1	1.17691	7.68231e-06	0.000205499	GNL3	guanine nucleotide binding protein-like 3 (nucleolar)
	TC0700011510.hg.1	1.3463	7.7435e-06	0.000206668	RFC2	replication factor C subunit 2
	TC1100012318.hg.1	1.73227	7.75115e-06	0.000206668	IL18	interleukin 18
	TC1000008400.hg.1	-2.2643	7.75457e-06	0.000206668	IFIT1	interferon-induced protein with tetratricopeptide repeats 1
	TC0200013265.hg.1	-1.50337	7.78376e-06	0.000207191	CAPG	capping protein (actin filament), gelsolin-like
	TC1100010946.hg.1	-1.10997	7.80448e-06	0.000207488	LPXN	leupaxin
	TC0100015754.hg.1	-1.28623	7.82206e-06	0.000207701	CTSK	cathepsin K
	TC0500008582.hg.1	1.14405	7.84009e-06	0.000207925	ISOC1	isochorismatase domain containing 1
	TC0600011123.hg.1	1.32612	7.89953e-06	0.000209246	HIST1H4B	histone cluster 1, H4b
	TC1700007811.hg.1	0.976127	7.97324e-06	0.000210941	TMEM99	transmembrane protein 99
	TC0600009127.hg.1	1.05318	7.99436e-06	0.000211242	AMD1	adenosylmethionine decarboxylase 1
	TC0900012175.hg.1	-1.07821	8.02618e-06	0.000211825	CDK9	cyclin-dependent kinase 9
	TC1700011233.hg.1	1.52797	8.05028e-06	0.000212203	MRPS23	mitochondrial ribosomal protein S23
	TC0500009423.hg.1	1.23581	8.07674e-06	0.000212642	NPM1	Zhang2013 ALT_ACCEPTOR, ALT_DONOR, coding, INTERNAL, intronic best transcript NM_002520
	TC0800012404.hg.1	0.965224	8.08814e-06	0.000212684	GTF2E2	general transcription factor IIE subunit 2
	TC0500007778.hg.1	1.17867	8.14782e-06	0.000213994	UTP15	UTP15, U3 small nucleolar ribonucleoprotein, homolog (S. cerevisiae)
	TC0700008358.hg.1	-1.34081	8.1671e-06	0.000214241	COL1A2	collagen, type I, alpha 2
	TC0200012282.hg.1	1.14885	8.28121e-06	0.000216972	ATL2	atlastin GTPase 2
	TC0X00008383.hg.1	1.38752	8.29311e-06	0.000217021	OCRL	Transcript Identified by AceView, Entrez Gene ID(s) 4952
	TC0400008007.hg.1	1.58884	8.37485e-06	0.000218765	GPAT3	glycerol-3-phosphate acyltransferase 3
	TC0X00008940.hg.1	-1.55153	8.37991e-06	0.000218765	MXRA5	matrix-remodelling associated 5
	TC1200009972.hg.1	1.59105	8.425e-06	0.000219678	GPR19	G protein-coupled receptor 19
	TC0600012875.hg.1	-1.36868	8.44307e-06	0.000219885	FYN	FYN proto-oncogene, Src family tyrosine kinase
	TC0200012755.hg.1	1.03942	8.46062e-06	0.000220077	CCT4	chaperonin containing TCP1, subunit 4 (delta)
	TC1200008134.hg.1	0.977288	8.51011e-06	0.0002211	YEATS4	YEATS domain containing 4
	TC1200009065.hg.1	1.49291	8.58009e-06	0.000222651	RFC5	replication factor C subunit 5
	TC2000006444.hg.1	-2.27844	8.60848e-06	0.000223121	TRIB3	tribbles pseudokinase 3
	TC0700013469.hg.1	1.15387	8.62317e-06	0.000223235	SSBP1	single-stranded DNA binding protein 1, mitochondrial
	TC1200011720.hg.1	1.23876	8.64642e-06	0.00022357	NUP37	nucleoporin 37kDa
	TC0600007196.hg.1	1.3232	8.66782e-06	0.000223857	MRS2	MRS2 magnesium transporter
	TC1200009868.hg.1	1.36803	8.7006e-06	0.0002242	DDX12P	DEAD/H (Asp-Glu-Ala-Asp/His) box polypeptide 12, pseudogene
	TC0500006730.hg.1	1.07264	8.7018e-06	0.0002242	CCT5	chaperonin containing TCP1, subunit 5 (epsilon)
	TC1400006521.hg.1	1.00486	8.73158e-06	0.000224527	PNP	purine nucleoside phosphorylase
	TC0600011224.hg.1	1.30125	8.73515e-06	0.000224527	HIST1H2BL	histone cluster 1, H2bl
	TC1700010686.hg.1	-1.40374	8.81822e-06	0.000226393	JUP	junction plakoglobin
	TC0100011549.hg.1	1.6248	8.83335e-06	0.000226514	FLVCR1	feline leukemia virus subgroup C cellular receptor 1
	TC0100010078.hg.1	-1.16215	8.86293e-06	0.000227004	IL6R	interleukin 6 receptor
	TC1100010505.hg.1	-1.14821	8.90407e-06	0.000227789	ABTB2	ankyrin repeat and BTB (POZ) domain containing 2
	TC1100011901.hg.1	-1.34699	8.94263e-06	0.000228506	NOX4	NADPH oxidase 4
	TC1000008328.hg.1	1.01313	9.02246e-06	0.000230038	FAM35A	family with sequence similarity 35, member A
	TC0800011565.hg.1	0.948406	9.0252e-06	0.000230038	RAD21	RAD21 cohesin complex component
	TC1800007186.hg.1	-1.46617	9.03439e-06	0.000230038	SETBP1	SET binding protein 1
	TC0300012397.hg.1	-1.61608	9.07773e-06	0.00023087	PLXND1	plexin D1
	TC0200010419.hg.1	1.87892	9.1561e-06	0.000232326	SGOL2	shugoshin-like 2 (S. pombe)
	TC0200013332.hg.1	2.21762	9.16547e-06	0.000232326	PLGLB1	Transcript Identified by AceView, Entrez Gene ID(s) 285074; 5343
	TC1900007098.hg.1	1.5377	9.16709e-06	0.000232326	RNASEH2A	ribonuclease H2, subunit A
	TC0800007949.hg.1	1.29755	9.19383e-06	0.000232732	TERF1	telomeric repeat binding factor (NIMA-interacting) 1
	TC1800008750.hg.1	-1.5517	9.22015e-06	0.000233126	TCF4	transcription factor 4
	TC0800008080.hg.1	1.59586	9.23832e-06	0.000233313	FABP5	fatty acid binding protein 5 (psoriasis-associated)
	TC0900011655.hg.1	-1.08315	9.37222e-06	0.00023642	ZER1	zyg-11 related, cell cycle regulator
	TC0500010169.hg.1	-1.0656	9.45296e-06	0.00023801	ANKH	ANKH inorganic pyrophosphate transport regulator
	TC1200012263.hg.1	1.55352	9.45721e-06	0.00023801	MPHOSPH9	M-phase phosphoprotein 9
	TSUnmapped00000135.hg.1	-1.1204	9.47879e-06	0.000238277	INPP5D	inositol polyphosphate-5-phosphatase D
	TC0X00010661.hg.1	1.96938	9.50774e-06	0.000238728	RHOXF2B	Rhox homeobox family, member 2B
	TC0300012112.hg.1	0.968072	9.52101e-06	0.000238785	B4GALT4	UDP-Gal:betaGlcNAc beta 1,4- galactosyltransferase, polypeptide 4
	TC0600007530.hg.1	-1.33308	9.59053e-06	0.000240251	HLA-E	major histocompatibility complex, class I, E
	TC1200007053.hg.1	1.23173	9.60671e-06	0.000240378	SPX	spexin hormone
	TC0200010480.hg.1	1.09207	9.63424e-06	0.000240789	NOP58	NOP58 ribonucleoprotein
	TC1600010561.hg.1	-1.63103	9.68282e-06	0.000241725	CDH11	cadherin 11, type 2, OB-cadherin (osteoblast)
	TC1900009807.hg.1	0.966708	9.77834e-06	0.000243829	ASF1B	anti-silencing function 1B histone chaperone
	TC1000007703.hg.1	0.915652	9.86792e-06	0.00024578	BICC1	BicC family RNA binding protein 1
	TC1700008328.hg.1	1.09564	9.92994e-06	0.000247042	STXBP4	syntaxin binding protein 4
	TC0200016504.hg.1	1.45364	9.96049e-06	0.000247518	CCDC138	coiled-coil domain containing 138
	TC1400010615.hg.1	0.928062	9.98431e-06	0.000247826	MNAT1	MNAT CDK-activating kinase assembly factor 1
	TC0300012720.hg.1	-2.46845	1.00004e-05	0.00024786	PLSCR4	phospholipid scramblase 4
	TC0100007160.hg.1	1.27056	1.00085e-05	0.00024786	MRTO4	MRT4 homolog, ribosome maturation factor
	TC2200008898.hg.1	-1.02531	1.00711e-05	0.00024904	TTLL1	tubulin tyrosine ligase-like family member 1
	TC1900009433.hg.1	0.934249	1.00791e-05	0.00024904	TUBB4A	tubulin, beta 4A class IVa
	TC0X00008866.hg.1	1.32291	1.01212e-05	0.000249795	VBP1	von Hippel-Lindau binding protein 1
	TC0X00008136.hg.1	1.0627	1.01572e-05	0.000250399	ALG13	ALG13, UDP-N-acetylglucosaminyltransferase subunit
	TC1700007498.hg.1	1.01826	1.03221e-05	0.000254174	SUZ12	SUZ12 polycomb repressive complex 2 subunit
	TC0600012625.hg.1	1.0305	1.03675e-05	0.000255003	GPR63	G protein-coupled receptor 63
	TC2200007242.hg.1	-1.18996	1.03975e-05	0.000255452	APOL1	apolipoprotein L1
	TC1000008875.hg.1	1.87804	1.04294e-05	0.000255946	ADD3	adducin 3 (gamma)
	TC2000007239.hg.1	-0.994801	1.04462e-05	0.000256048	EPB41L1	erythrocyte membrane protein band 4.1-like 1
	TC1900011729.hg.1	1.02154	1.04572e-05	0.000256048	TIMM50	translocase of inner mitochondrial membrane 50 homolog (S. cerevisiae)
	TC0300006622.hg.1	1.20582	1.04819e-05	0.000256364	PPARG	peroxisome proliferator-activated receptor gamma
	TC1100013184.hg.1	1.4845	1.05401e-05	0.000257359	CDCA5	cell division cycle associated 5
	TC0800012432.hg.1	1.06444	1.05463e-05	0.000257359	MRPS28	mitochondrial ribosomal protein S28
	TC1100007220.hg.1	1.24378	1.06252e-05	0.000258993	DEPDC7	DEP domain containing 7
	TC1900008885.hg.1	1.40902	1.06632e-05	0.000259627	NLRP2	NLR family, pyrin domain containing 2
	TC0300013103.hg.1	1.16283	1.07327e-05	0.000260744	RPL22L1	ribosomal protein L22-like 1
	TC0200016563.hg.1	1.14916	1.07473e-05	0.000260744	KLHL23	kelch-like family member 23
	TC1700011210.hg.1	1.11051	1.07519e-05	0.000260744	COIL	coilin
	TC0800010784.hg.1	1.62817	1.07571e-05	0.000260744	TRPA1	transient receptor potential cation channel, subfamily A, member 1
	TC1000010686.hg.1	1.4387	1.07832e-05	0.000260853	ZWINT	ZW10 interacting kinetochore protein
	TC1000012016.hg.1	1.43911	1.07932e-05	0.000260853	TIAL1	Transcript Identified by AceView, Entrez Gene ID(s) 7073
	TC1700012309.hg.1	0.944939	1.07977e-05	0.000260853	METTL23	methyltransferase like 23
	TC0100011197.hg.1	-1.57441	1.09123e-05	0.000263241	SHISA4	shisa family member 4
	TC0700008786.hg.1	-1.21453	1.09209e-05	0.000263241	DNAJB9	DnaJ (Hsp40) homolog, subfamily B, member 9
	TC1000006880.hg.1	1.61643	1.09907e-05	0.000264631	PTER	phosphotriesterase related
	TC0900011300.hg.1	-2.0688	1.10608e-05	0.000266023	TNFSF15	tumor necrosis factor (ligand) superfamily, member 15
	TC0500007668.hg.1	0.98129	1.11228e-05	0.00026717	CDK7	cyclin-dependent kinase 7
	TC0600007842.hg.1	1.0027	1.11331e-05	0.00026717	SRSF3	serine/arginine-rich splicing factor 3
	TC0X00006823.hg.1	1.4074	1.1182e-05	0.000267784	POLA1	polymerase (DNA directed), alpha 1, catalytic subunit
	TC1500010925.hg.1	-0.998375	1.11834e-05	0.000267784	ARPIN	actin-related protein 2/3 complex inhibitor
	TC0900007006.hg.1	-1.94874	1.12003e-05	0.000267893	PRSS3	protease, serine, 3
	TC0X00006799.hg.1	-1.07836	1.12482e-05	0.000268744	SAT1	spermidine/spermine N1-acetyltransferase 1
	TC2000007132.hg.1	1.8159	1.12916e-05	0.000269411	DNMT3B	DNA (cytosine-5-)-methyltransferase 3 beta
	TC0500013372.hg.1	-0.968183	1.1301e-05	0.000269411	ECSCR	endothelial cell surface expressed chemotaxis and apoptosis regulator
	TC1400010195.hg.1	-0.923155	1.13731e-05	0.000270538	WARS	tryptophanyl-tRNA synthetase
	TC0400008134.hg.1	-0.969	1.13732e-05	0.000270538	MMRN1	multimerin 1
	TC1800008287.hg.1	-1.58339	1.1416e-05	0.000271197	ANKRD29	ankyrin repeat domain 29
	TC0100008584.hg.1	1.5654	1.14259e-05	0.000271197	ALG6	ALG6, alpha-1,3-glucosyltransferase
	TC1500010723.hg.1	-1.29676	1.14552e-05	0.000271354	CHAC1	ChaC glutathione-specific gamma-glutamylcyclotransferase 1
	TC0100014660.hg.1	1.00385	1.14576e-05	0.000271354	FUBP1	far upstream element (FUSE) binding protein 1
	TC1200011207.hg.1	1.27897	1.15066e-05	0.000272218	CPM	carboxypeptidase M
	TC1400007494.hg.1	1.01535	1.15719e-05	0.000273464	EIF2S1	eukaryotic translation initiation factor 2, subunit 1 alpha, 35kDa
	TC0X00009254.hg.1	1.14758	1.16324e-05	0.000274595	APOO	apolipoprotein O
	TC1700010680.hg.1	-1.10962	1.16918e-05	0.000275698	KRT14	keratin 14, type I
	TC0100013761.hg.1	-1.43569	1.17406e-05	0.000276548	FHL3	four and a half LIM domains 3
	TC2100006659.hg.1	1.48399	1.18216e-05	0.000278154	CXADR	coxsackie virus and adenovirus receptor
	TC0100008631.hg.1	-1.75986	1.18616e-05	0.000278792	SGIP1	SH3-domain GRB2-like (endophilin) interacting protein 1
	TC0800012324.hg.1	1.11662	1.18861e-05	0.000279065	LRRC69	leucine rich repeat containing 69
	TC0800012087.hg.1	-1.47837	1.19162e-05	0.00027947	LYNX1	Ly6/neurotoxin 1
	TC0400010251.hg.1	0.923029	1.19296e-05	0.000279482	DHX15	DEAH (Asp-Glu-Ala-His) box helicase 15
	TC0200010545.hg.1	-2.02018	1.19713e-05	0.000280158	NRP2	neuropilin 2
	TC0800011158.hg.1	1.21834	1.20368e-05	0.000281387	C8orf37	chromosome 8 open reading frame 37
	TC1600010628.hg.1	-1.10263	1.20867e-05	0.000282248	ZDHHC1	zinc finger, DHHC-type containing 1
	TC0300011566.hg.1	-1.01069	1.21124e-05	0.000282544	CNTN3	contactin 3 (plasmacytoma associated)
	TC0600011971.hg.1	-1.05936	1.21436e-05	0.000282859	PTCHD4	patched domain containing 4
	TC1800007523.hg.1	1.17407	1.21572e-05	0.000282859	PHLPP1	PH domain and leucine rich repeat protein phosphatase 1
	TC0100012006.hg.1	-1.33855	1.2165e-05	0.000282859	KCNK1	potassium channel, two pore domain subfamily K, member 1
	TC0100009048.hg.1	1.57398	1.22937e-05	0.000285545	RPL5	Memczak2013 ALT_ACCEPTOR, ALT_DONOR, coding, INTERNAL, intronic best transcript NM_000969
	TC0800008146.hg.1	1.46482	1.23199e-05	0.000285849	WWP1	Transcript Identified by AceView, Entrez Gene ID(s) 11059
	TC0500009614.hg.1	0.905734	1.23566e-05	0.000286164	PRELID1	PRELI domain containing 1
	TC0600011185.hg.1	1.00117	1.23599e-05	0.000286164	HIST1H2BK	histone cluster 1, H2bk
	TC0700013583.hg.1	1.13123	1.23991e-05	0.000286767	MTERF1	mitochondrial transcription termination factor 1
	TC1100012269.hg.1	-1.31168	1.24178e-05	0.000286891	ARHGAP20	Rho GTPase activating protein 20
	TC0400009376.hg.1	1.74567	1.25109e-05	0.000288735	WDR17	WD repeat domain 17
	TC1200011245.hg.1	-1.37518	1.25876e-05	0.000290197	PTPRB	protein tyrosine phosphatase, receptor type, B
	TC0300011083.hg.1	1.39796	1.26145e-05	0.000290508	TRAIP	TRAF interacting protein
	TC1200009248.hg.1	1.18007	1.26514e-05	0.00029105	DDX55	DEAD (Asp-Glu-Ala-Asp) box polypeptide 55
	TC0100011692.hg.1	-0.904454	1.26883e-05	0.00029159	MIA3	melanoma inhibitory activity family, member 3
	TC0X00008718.hg.1	1.08112	1.27665e-05	0.000293076	MTMR1	myotubularin related protein 1
	TC0X00007709.hg.1	1.0804	1.278e-05	0.000293076	PGK1	phosphoglycerate kinase 1
	TC1600006585.hg.1	-1.23855	1.28102e-05	0.000293179	SLC9A3R2	solute carrier family 9, subfamily A (NHE3, cation proton antiporter 3), member 3 regulator 2
	TC1900011004.hg.1	-0.981084	1.28115e-05	0.000293179	SLC1A5	solute carrier family 1 (neutral amino acid transporter), member 5
	TC1400008677.hg.1	1.57587	1.28788e-05	0.00029405	SLC7A7	solute carrier family 7 (amino acid transporter light chain, y+L system), member 7
	TC0100008334.hg.1	0.965632	1.28832e-05	0.00029405	ZYG11A	zyg-11 family member A, cell cycle regulator
	TC1800009221.hg.1	1.10334	1.28903e-05	0.00029405	RBBP8	retinoblastoma binding protein 8
	TC1700008095.hg.1	1.14278	1.30011e-05	0.000296267	LRRC37A	leucine rich repeat containing 37A
	TC1800008128.hg.1	0.923574	1.30238e-05	0.000296472	PTPN2	protein tyrosine phosphatase, non-receptor type 2
	TC0600011130.hg.1	1.62219	1.3066e-05	0.00029712	HIST1H4C	Jeck2013 ANTISENSE, CDS, coding, INTERNAL, OVCODE, OVEXON, UTR3 best transcript NM_003542
	TC0200014857.hg.1	1.2406	1.30988e-05	0.000297555	FASTKD1	FAST kinase domains 1
	TC2000006861.hg.1	-1.01407	1.31747e-05	0.000298965	RIN2	Ras and Rab interactor 2
	TC1000010273.hg.1	-0.909434	1.32434e-05	0.000300211	NRP1	neuropilin 1
	TSUnmapped00000585.hg.1	-1.50178	1.331e-05	0.000301405	LRIG1	---
	TC1200010946.hg.1	1.22469	1.33531e-05	0.000302066	NEMP1	nuclear envelope integral membrane protein 1
	TC0X00011134.hg.1	1.11356	1.34211e-05	0.000303288	CSAG1	chondrosarcoma associated gene 1
	TC1300008573.hg.1	1.32696	1.34781e-05	0.000304261	STARD13	StAR-related lipid transfer domain containing 13
	TC1100012528.hg.1	-1.7075	1.35668e-05	0.000305512	THY1	Thy-1 cell surface antigen
	TC1400008994.hg.1	-0.90794	1.35761e-05	0.000305512	CLEC14A	C-type lectin domain family 14, member A
	TC2100006627.hg.1	-1.18405	1.35876e-05	0.000305512	MIR99AHG	mir-99a-let-7c cluster host gene
	TC0700012122.hg.1	1.11203	1.35899e-05	0.000305512	DNAJC2	DnaJ (Hsp40) homolog, subfamily C, member 2
	TC0800010163.hg.1	1.06718	1.36408e-05	0.000306284	FGFR1	fibroblast growth factor receptor 1
	TC0200012754.hg.1	1.10079	1.36525e-05	0.000306284	FAM161A	family with sequence similarity 161, member A
	TC0300013601.hg.1	2.00143	1.36874e-05	0.000306628	ATP13A3	Jeck2013 ALT_ACCEPTOR, ALT_DONOR, coding, INTERNAL, intronic best transcript NM_024524
	TC0200011726.hg.1	1.09633	1.36961e-05	0.000306628	NOL10	nucleolar protein 10
	TC2100008487.hg.1	1.14676	1.37269e-05	0.000306741	TPTE	transmembrane phosphatase with tensin homology
	TC0600007788.hg.1	-1.2105	1.37294e-05	0.000306741	SCUBE3	signal peptide, CUB domain, EGF-like 3
	TC1700012185.hg.1	-1.31865	1.38578e-05	0.00030929	TNFSF12	tumor necrosis factor (ligand) superfamily, member 12
	TC0700010716.hg.1	0.919863	1.39902e-05	0.000311926	DPY19L1	dpy-19-like 1 (C. elegans)
	TC0900007680.hg.1	-1.21723	1.4176e-05	0.000315743	TLE4	transducin-like enhancer of split 4
	TC0X00006477.hg.1	-1.20249	1.4306e-05	0.000318313	CD99	CD99 molecule
	TC0100014152.hg.1	0.986413	1.43277e-05	0.000318468	FAF1	Fas (TNFRSF6) associated factor 1
	TC1100009110.hg.1	-1.94484	1.43609e-05	0.00031888	NNMT	nicotinamide N-methyltransferase
	TC0400011202.hg.1	0.96956	1.44136e-05	0.000319722	COQ2	coenzyme Q2 4-hydroxybenzoate polyprenyltransferase
	TC0100014755.hg.1	-1.07013	1.45218e-05	0.000321794	CTBS	chitobiase, di-N-acetyl-
	TC2100007198.hg.1	-1.24451	1.46274e-05	0.000323803	BACE2	beta-site APP-cleaving enzyme 2
	TC0200016646.hg.1	1.22809	1.46996e-05	0.000324758	MEMO1	mediator of cell motility 1
	TC1000010847.hg.1	1.45007	1.47005e-05	0.000324758	DNA2	DNA replication helicase/nuclease 2
	TC0800007114.hg.1	-1.21436	1.48026e-05	0.000326681	SCARA3	scavenger receptor class A, member 3
	TC0100013417.hg.1	-1.256	1.48565e-05	0.000327537	SLC9A1	solute carrier family 9, subfamily A (NHE1, cation proton antiporter 1), member 1
	TC0200016561.hg.1	1.66144	1.48957e-05	0.000328069	KLHL23	kelch-like family member 23
	TC0800008726.hg.1	1.11886	1.49772e-05	0.000329509	TBC1D31	TBC1 domain family, member 31
	TC0800012160.hg.1	-0.993452	1.49915e-05	0.000329509	FAM83H	family with sequence similarity 83, member H
	TC0900010797.hg.1	-1.06407	1.50323e-05	0.000330072	ASPN	asporin
	TC1900007115.hg.1	-1.36638	1.50659e-05	0.000330475	NFIX	nuclear factor I/X (CCAAT-binding transcription factor)
	TC0X00008332.hg.1	0.932457	1.50885e-05	0.000330637	STAG2	stromal antigen 2
	TC1100013084.hg.1	-1.53562	1.51595e-05	0.000331857	AMOTL1	angiomotin like 1
	TC0700011645.hg.1	0.997272	1.52182e-05	0.000332807	CACNA2D1	calcium channel, voltage-dependent, alpha 2/delta subunit 1
	TC0100007980.hg.1	1.30425	1.52892e-05	0.000334023	CTPS1	CTP synthase 1
	TC0200013232.hg.1	0.970022	1.53197e-05	0.000334351	SUCLG1	succinate-CoA ligase, alpha subunit
	TC0700008897.hg.1	0.951139	1.53489e-05	0.000334652	LSM8	LSM8 homolog, U6 small nuclear RNA associated
	TC1800008943.hg.1	2.29519	1.54724e-05	0.000336871	CDH19	cadherin 19, type 2
	TC0500011260.hg.1	-1.35756	1.54972e-05	0.000336871	SERINC5	serine incorporator 5
	TC0300009301.hg.1	-1.5218	1.54972e-05	0.000336871	PTX3	pentraxin 3, long
	TC1100008532.hg.1	1.63506	1.55524e-05	0.000337731	AQP11	aquaporin 11
	TC0300012818.hg.1	1.10695	1.56715e-05	0.000339978	IGSF10	immunoglobulin superfamily, member 10
	TC0700012477.hg.1	1.26917	1.56942e-05	0.000340129	GPR37	G protein-coupled receptor 37 (endothelin receptor type B-like)
	TC0X00007378.hg.1	-1.36859	1.58251e-05	0.000342624	MAGEH1	MAGE family member H1
	TC1300006847.hg.1	1.75887	1.59019e-05	0.000343944	RFC3	replication factor C subunit 3
	TC0900009645.hg.1	1.00948	1.5957e-05	0.000344792	HAUS6	HAUS augmin like complex subunit 6
	TC1000006937.hg.1	-1.42923	1.60453e-05	0.000346354	PLXDC2	plexin domain containing 2
	TC1400009175.hg.1	-1.87324	1.60664e-05	0.000346378	NID2	nidogen 2 (osteonidogen)
	TC1000008182.hg.1	-0.961265	1.60891e-05	0.000346378	ZMIZ1	zinc finger, MIZ-type containing 1
	TC0400007978.hg.1	0.926158	1.61003e-05	0.000346378	ENOPH1	enolase-phosphatase 1
	TC0600010078.hg.1	1.57574	1.61102e-05	0.000346378	SLC22A3	solute carrier family 22 (organic cation transporter), member 3
	TC0700013356.hg.1	1.35438	1.6181e-05	0.000347223	EPDR1	ependymin related 1
	TC0500007681.hg.1	1.19532	1.61955e-05	0.000347223	OCLN	occludin
	TC1200007931.hg.1	-1.0565	1.61976e-05	0.000347223	SLC16A7	solute carrier family 16 (monocarboxylate transporter), member 7
	TC1700011773.hg.1	-0.937717	1.62361e-05	0.000347706	WBP2	WW domain binding protein 2
	TC1900007678.hg.1	0.917114	1.62598e-05	0.00034787	POP4	POP4 homolog, ribonuclease P/MRP subunit
	TC2200008078.hg.1	-1.07926	1.62877e-05	0.000348006	GGT2	gamma-glutamyltransferase 2
	TC1900008562.hg.1	-1.07153	1.62982e-05	0.000348006	TBC1D17	TBC1 domain family, member 17
	TC1700007519.hg.1	0.892464	1.6484e-05	0.000351626	PSMD11	proteasome 26S subunit, non-ATPase 11
	TC1000010758.hg.1	1.58263	1.65338e-05	0.000352342	RTKN2	rhotekin 2
	TC0700011571.hg.1	1.88858	1.66035e-05	0.00035348	YWHAG	Memczak2013 ALT_ACCEPTOR, ALT_DONOR, coding, INTERNAL, intronic best transcript NM_012479
	TC1500008360.hg.1	-1.57295	1.66566e-05	0.000354264	SLCO3A1	solute carrier organic anion transporter family, member 3A1
	TC1000006703.hg.1	0.853913	1.66911e-05	0.00035465	ATP5C1	ATP synthase, H+ transporting, mitochondrial F1 complex, gamma polypeptide 1
	TC0X00007310.hg.1	-1.20901	1.67771e-05	0.000355411	TSPYL2	TSPY-like 2
	TC1000009345.hg.1	1.07126	1.6789e-05	0.000355411	GLRX3	glutaredoxin 3
	TC0100008023.hg.1	1.26421	1.67942e-05	0.000355411	PPIH	peptidylprolyl isomerase H (cyclophilin H)
	TC1400007755.hg.1	1.01919	1.6805e-05	0.000355411	SAMD15	sterile alpha motif domain containing 15
	TC0300010561.hg.1	0.923521	1.68089e-05	0.000355411	SLC4A7	solute carrier family 4, sodium bicarbonate cotransporter, member 7
	TC0600007194.hg.1	1.12027	1.68586e-05	0.000356115	KAAG1	kidney associated antigen 1
	TC1200011470.hg.1	-1.02327	1.68938e-05	0.000356511	DUSP6	dual specificity phosphatase 6
	TC0100011552.hg.1	1.00245	1.69435e-05	0.000357212	VASH2	vasohibin 2
	TC0500007881.hg.1	-1.08126	1.70025e-05	0.00035811	JMY	junction mediating and regulatory protein, p53 cofactor
	TC1200012761.hg.1	1.0212	1.70433e-05	0.00035862	TAS2R31	taste receptor, type 2, member 31
	TC0400012907.hg.1	0.927943	1.70925e-05	0.000359273	ADGRA3	adhesion G protein-coupled receptor A3
	TC0700013370.hg.1	1.08055	1.7118e-05	0.000359273	ZNF107	zinc finger protein 107
	TC0200016545.hg.1	1.31592	1.7124e-05	0.000359273	RIF1	replication timing regulatory factor 1
	TC1100012262.hg.1	0.929824	1.7175e-05	0.000359995	RDX	radixin
	TC1600008155.hg.1	-0.975469	1.72077e-05	0.000360333	PLEKHG4	pleckstrin homology domain containing, family G (with RhoGef domain) member 4
	TC0600013412.hg.1	1.37775	1.73116e-05	0.000361863	HIVEP2	Jeck2013 ALT_ACCEPTOR, ALT_DONOR, coding, INTERNAL, intronic best transcript NM_006734
	TC0100010686.hg.1	1.12705	1.73142e-05	0.000361863	CACYBP	calcyclin binding protein
	TC0600007301.hg.1	-0.851099	1.74038e-05	0.000363386	BTN3A2	butyrophilin, subfamily 3, member A2
	TC1400009391.hg.1	0.940612	1.75302e-05	0.000365672	WDR89	WD repeat domain 89
	TC1800006589.hg.1	-1.02371	1.7567e-05	0.000366089	PTPRM	protein tyrosine phosphatase, receptor type, M
	TC1100009433.hg.1	1.22433	1.75883e-05	0.000366181	HYLS1	hydrolethalus syndrome 1
	TC0900010614.hg.1	-1.053	1.76062e-05	0.000366201	GOLM1	golgi membrane protein 1
	TC1700008602.hg.1	1.35703	1.77035e-05	0.000367873	DDX5	Memczak2013 ANTISENSE, CDS, coding, INTERNAL best transcript NM_004396
	TC0200016648.hg.1	-1.20922	1.77381e-05	0.000368239	CDC42EP3	CDC42 effector protein (Rho GTPase binding) 3
	TC1000011081.hg.1	-0.937732	1.78543e-05	0.000370298	ZNF503	zinc finger protein 503
	TC0300011119.hg.1	-1.01462	1.78916e-05	0.000370716	C3orf18	chromosome 3 open reading frame 18
	TC1600010394.hg.1	-1.76971	1.79333e-05	0.000371097	CES1	carboxylesterase 1
	TC1000012497.hg.1	0.920706	1.79494e-05	0.000371097	BORCS7-ASMT	BORCS7-ASMT readthrough (NMD candidate)
	TC0700010538.hg.1	0.868379	1.79613e-05	0.000371097	HNRNPA2B1	heterogeneous nuclear ribonucleoprotein A2/B1
	TC0100008033.hg.1	-1.56986	1.80663e-05	0.000372912	ERMAP	erythroblast membrane-associated protein (Scianna blood group)
	TC0500009346.hg.1	0.986067	1.81176e-05	0.000373615	WWC1	WW and C2 domain containing 1
	TC1900007688.hg.1	1.03115	1.81835e-05	0.000374618	CCNE1	cyclin E1
	TC0100006874.hg.1	-0.897858	1.82392e-05	0.000375409	PLOD1	procollagen-lysine, 2-oxoglutarate 5-dioxygenase 1
	TSUnmapped00000243.hg.1	-1.41019	1.82743e-05	0.000375759	MANSC1	MANSC domain containing 1
	TC0800012474.hg.1	0.897309	1.82909e-05	0.000375759	2002-08-01	argonaute RISC catalytic component 2
	TC1100013040.hg.1	-1.25423	1.83424e-05	0.000376211	TM7SF2	transmembrane 7 superfamily member 2
	TC0X00010642.hg.1	1.06297	1.83475e-05	0.000376211	NKRF	NFKB repressing factor
	TC1100011539.hg.1	-0.878936	1.84539e-05	0.000378036	NUMA1	nuclear mitotic apparatus protein 1
	TC1100009397.hg.1	1.09153	1.85465e-05	0.000379574	SPA17	sperm autoantigenic protein 17
	TC0200013916.hg.1	-0.843825	1.85774e-05	0.000379799	IL1B	interleukin 1 beta
	TC1900008699.hg.1	-1.12593	1.85925e-05	0.000379799	ZNF528	zinc finger protein 528
	TC1200008743.hg.1	-1.45383	1.87137e-05	0.000381915	BTBD11	BTB (POZ) domain containing 11
	TC1900011029.hg.1	-0.92203	1.88633e-05	0.000384381	MEIS3	Meis homeobox 3
	TC1900011804.hg.1	-1.15421	1.887e-05	0.000384381	ZNF580	zinc finger protein 580
	TC1200012763.hg.1	1.95778	1.89406e-05	0.000385275	TAS2R30	taste receptor, type 2, member 30
	TC0200016193.hg.1	-1.42882	1.89494e-05	0.000385275	COL6A3	collagen, type VI, alpha 3
	TC0600011235.hg.1	1.55173	1.90235e-05	0.000386249	HIST1H2AM	histone cluster 1, H2am
	TC0600008006.hg.1	-0.88923	1.90329e-05	0.000386249	FOXP4	forkhead box P4
	TC1700009079.hg.1	-1.15765	1.90688e-05	0.000386615	C1QTNF1	C1q and tumor necrosis factor related protein 1
	TC1900007025.hg.1	-1.21695	1.9112e-05	0.000387129	PLPPR2	phospholipid phosphatase related 2
	TC1100007935.hg.1	0.940405	1.92229e-05	0.000389014	STIP1	stress-induced phosphoprotein 1
	TC0500008156.hg.1	-1.4907	1.93178e-05	0.000390554	ERAP2	endoplasmic reticulum aminopeptidase 2
	TC1500007739.hg.1	-1.17888	1.93351e-05	0.000390554	THSD4	thrombospondin type 1 domain containing 4
	TC0300012166.hg.1	-0.945706	1.95346e-05	0.000394217	HCLS1	hematopoietic cell-specific Lyn substrate 1
	TC0700008360.hg.1	0.8808	1.9634e-05	0.000395854	CASD1	CAS1 domain containing 1
	TSUnmapped00000190.hg.1	1.4901	1.98629e-05	0.000400098	KIF15	kinesin family member 15
	TC1400010331.hg.1	1.76026	1.99302e-05	0.000401081	XRCC3	X-ray repair complementing defective repair in Chinese hamster cells 3
	TC1000010555.hg.1	0.878406	2.00018e-05	0.000401929	AGAP9	ArfGAP with GTPase domain, ankyrin repeat and PH domain 9
	TC2200007196.hg.1	-1.13454	2.00144e-05	0.000401929	TOM1	target of myb1 membrane trafficking protein
	TC0400009953.hg.1	-1.25565	2.00279e-05	0.000401929	AFAP1	actin filament associated protein 1
	TC0900008660.hg.1	-0.958357	2.01401e-05	0.000403807	PTGS1	prostaglandin-endoperoxide synthase 1 (prostaglandin G/H synthase and cyclooxygenase)
	TC0X00010915.hg.1	1.68613	2.01615e-05	0.000403863	CT45A2	cancer/testis antigen family 45, member A2
	TC2000006755.hg.1	0.849656	2.02203e-05	0.000404667	NDUFAF5	NADH dehydrogenase (ubiquinone) complex I, assembly factor 5
	TC0100010858.hg.1	1.18282	2.02399e-05	0.000404686	DHX9	DEAH (Asp-Glu-Ala-His) box helicase 9
	TC1800006657.hg.1	1.12614	2.02699e-05	0.000404913	VAPA	Memczak2013 ALT_ACCEPTOR, ALT_DONOR, coding, INTERNAL, intronic best transcript NM_003574
	TC0600014370.hg.1	-1.08352	2.03229e-05	0.000405598	RPS6KA2	ribosomal protein S6 kinase, 90kDa, polypeptide 2
	TC1700010916.hg.1	1.34983	2.0374e-05	0.000406226	ARL17B	ADP-ribosylation factor like GTPase 17B
	TC1100010885.hg.1	-1.11458	2.04051e-05	0.000406226	TNKS1BP1	tankyrase 1 binding protein 1
	TC0600012885.hg.1	-1.31568	2.04105e-05	0.000406226	LAMA4	laminin, alpha 4
	TC0100014505.hg.1	0.905692	2.04316e-05	0.00040625	SLC35D1	solute carrier family 35 (UDP-GlcA/UDP-GalNAc transporter), member D1
	TC2000008279.hg.1	1.0806	2.04492e-05	0.00040625	PCNA	proliferating cell nuclear antigen
	TC1800008779.hg.1	0.850427	2.0547e-05	0.000407819	NARS	asparaginyl-tRNA synthetase
	TC1200009921.hg.1	1.66455	2.05704e-05	0.000407911	TAS2R13	taste receptor, type 2, member 13
	TC0Y00006476.hg.1	-1.18872	2.07324e-05	0.000410748	CD99	Homo sapiens CD99 molecule (CD99), transcript variant 2, mRNA.
	TC1200006555.hg.1	-1.32914	2.11009e-05	0.000417666	CCND2	cyclin D2
	TC0900008641.hg.1	-1.15383	2.11405e-05	0.000417996	DAB2IP	DAB2 interacting protein
	TC0800008663.hg.1	-1.34328	2.11561e-05	0.000417996	MAL2	mal, T-cell differentiation protein 2 (gene/pseudogene)
	TC1900009970.hg.1	-1.34664	2.12356e-05	0.000419032	BST2	bone marrow stromal cell antigen 2
	TC0600008350.hg.1	0.938179	2.12471e-05	0.000419032	BAG2	BCL2-associated athanogene 2
	TC1600007425.hg.1	1.42811	2.12785e-05	0.00041927	KIF22	kinesin family member 22
	TC1000011938.hg.1	0.915904	2.13302e-05	0.000419908	SHTN1	shootin 1
	TC0400012458.hg.1	1.09079	2.13702e-05	0.000420313	HPGD	hydroxyprostaglandin dehydrogenase 15-(NAD)
	TC0X00007236.hg.1	2.3281	2.14008e-05	0.000420533	GAGE12C	G antigen 12C
	TSUnmapped00000661.hg.1	-1.09534	2.14497e-05	0.000420775	INPP5D	inositol polyphosphate-5-phosphatase D
	TC1200007861.hg.1	-1.42086	2.14519e-05	0.000420775	LRP1	LDL receptor related protein 1
	TC1000011469.hg.1	1.07266	2.16025e-05	0.000423346	NOC3L	NOC3-like DNA replication regulator
	TC1700012440.hg.1	1.38131	2.16302e-05	0.000423508	RNFT1	ring finger protein, transmembrane 1
	TC1000007876.hg.1	0.983488	2.16779e-05	0.000424057	DDX21	DEAD (Asp-Glu-Ala-Asp) box helicase 21
	TC0300009897.hg.1	1.00801	2.17683e-05	0.000425423	OPA1	optic atrophy 1 (autosomal dominant)
	TC1800006706.hg.1	1.25921	2.17869e-05	0.000425423	GNAL	guanine nucleotide binding protein (G protein), alpha activating activity polypeptide, olfactory type
	TC0500012059.hg.1	0.862464	2.19174e-05	0.000427221	VDAC1	voltage-dependent anion channel 1
	TC0300013108.hg.1	1.23802	2.19184e-05	0.000427221	TNIK	TRAF2 and NCK interacting kinase
	TC1700008690.hg.1	1.77427	2.19637e-05	0.000427586	PITPNC1	phosphatidylinositol transfer protein, cytoplasmic 1
	TC0200014597.hg.1	-1.50309	2.19765e-05	0.000427586	RND3	Rho family GTPase 3
	TC0200011356.hg.1	-0.980091	2.21159e-05	0.000429912	GPC1	glypican 1
	TC0400007580.hg.1	0.902112	2.21619e-05	0.00043042	CEP135	centrosomal protein 135kDa
	TC0100017947.hg.1	-1.01636	2.21841e-05	0.000430466	OPN3	opsin 3
	TC0600011945.hg.1	-0.827617	2.22721e-05	0.000431789	RCAN2	regulator of calcineurin 2
	TC1000006859.hg.1	1.14446	2.2294e-05	0.000431826	SUV39H2	suppressor of variegation 3-9 homolog 2 (Drosophila)
	TC0200008047.hg.1	0.95114	2.23225e-05	0.000431994	ALMS1	Alstrom syndrome protein 1
	TC0400011650.hg.1	-0.93155	2.24689e-05	0.000434439	ARSJ	arylsulfatase family, member J
	TC1400008636.hg.1	1.04674	2.25553e-05	0.000435721	METTL3	methyltransferase like 3
	TC0X00011214.hg.1	1.23777	2.26033e-05	0.00043626	CTAG1B	cancer/testis antigen 1B
	TC0100013223.hg.1	-1.47832	2.27631e-05	0.000438954	RAP1GAP	RAP1 GTPase activating protein
	TC1400007761.hg.1	0.966217	2.27977e-05	0.000439229	AHSA1	AHA1, activator of heat shock 90kDa protein ATPase homolog 1 (yeast)
	TC1700007749.hg.1	0.877617	2.28331e-05	0.000439522	CDK12	Transcript Identified by AceView, Entrez Gene ID(s) 51755
	TC1000010722.hg.1	1.41257	2.28717e-05	0.000439875	SLC16A9	solute carrier family 16, member 9
	TC1000007625.hg.1	-1.15353	2.29858e-05	0.000441677	PRKG1	protein kinase, cGMP-dependent, type I
	TC1100009301.hg.1	-1.0104	2.3044e-05	0.000442403	TBCEL	tubulin folding cofactor E-like
	TC1000011485.hg.1	-0.977768	2.30866e-05	0.00044283	PDLIM1	PDZ and LIM domain 1
	TC1700009043.hg.1	1.34566	2.31806e-05	0.000443943	BIRC5	baculoviral IAP repeat containing 5
	TC1100006484.hg.1	-0.993123	2.31855e-05	0.000443943	EPS8L2	EPS8-like 2
	TC0100018435.hg.1	1.09296	2.32113e-05	0.000444044	EBNA1BP2	EBNA1 binding protein 2
	TC2200009270.hg.1	1.23471	2.34172e-05	0.000447589	APOBEC3B	apolipoprotein B mRNA editing enzyme, catalytic polypeptide-like 3B
	TC0100008752.hg.1	0.926976	2.35375e-05	0.000449386	TYW3	tRNA-yW synthesizing protein 3 homolog (S. cerevisiae)
	TC0100009534.hg.1	-1.27408	2.35527e-05	0.000449386	SLC22A15	solute carrier family 22, member 15
	TC1000007950.hg.1	-1.68309	2.36794e-05	0.000451406	UNC5B	unc-5 netrin receptor B
	TC0500009010.hg.1	1.81635	2.37657e-05	0.000452654	TCERG1	Transcript Identified by AceView, Entrez Gene ID(s) 10915
	TC0400008663.hg.1	1.04093	2.40638e-05	0.000457919	HSPA4L	heat shock 70kDa protein 4-like
	TC0200012489.hg.1	1.16052	2.40843e-05	0.000457919	PIGF	phosphatidylinositol glycan anchor biosynthesis class F
	TC0X00006966.hg.1	0.915215	2.41319e-05	0.000458423	SYTL5	synaptotagmin-like 5
	TC1100011032.hg.1	-0.961113	2.43009e-05	0.000461228	CYB561A3	cytochrome b561 family, member A3
	TC1900007839.hg.1	-1.01951	2.43823e-05	0.000461911	FXYD5	FXYD domain containing ion transport regulator 5
	TC1200010105.hg.1	1.09667	2.43887e-05	0.000461911	RECQL	RecQ helicase-like
	TC0200007458.hg.1	-1.14328	2.44206e-05	0.000461911	EPAS1	endothelial PAS domain protein 1
	TC0X00007923.hg.1	1.17426	2.44381e-05	0.000461911	CSTF2	cleavage stimulation factor, 3 pre-RNA, subunit 2
	TC0X00010803.hg.1	1.00539	2.44434e-05	0.000461911	AIFM1	apoptosis-inducing factor, mitochondrion-associated, 1
	TC1400006821.hg.1	1.52022	2.45036e-05	0.000462648	G2E3	G2/M-phase specific E3 ubiquitin protein ligase
	TC0200015401.hg.1	0.986075	2.46721e-05	0.000465175	ORC2	origin recognition complex subunit 2
	TC1400009538.hg.1	-1.03497	2.46804e-05	0.000465175	DCAF5	DDB1 and CUL4 associated factor 5
	TC1700008897.hg.1	0.883213	2.47379e-05	0.000465854	MRPS7	mitochondrial ribosomal protein S7
	TC0800012447.hg.1	0.980869	2.47632e-05	0.000465926	AZIN1	antizyme inhibitor 1
	TC1900009445.hg.1	-1.04254	2.48062e-05	0.00046633	GPR108	G protein-coupled receptor 108
	TC0200010975.hg.1	0.81728	2.48295e-05	0.000466365	AGFG1	ArfGAP with FG repeats 1
	TC1100013163.hg.1	0.967601	2.49477e-05	0.00046818	APIP	APAF1 interacting protein
	TC1700009637.hg.1	-1.2451	2.50167e-05	0.000469069	PLSCR3	phospholipid scramblase 3
	TC2100007465.hg.1	1.01267	2.5071e-05	0.00046968	PCNT	pericentrin
	TC0X00009684.hg.1	-1.18484	2.51219e-05	0.000470228	SHROOM4	shroom family member 4
	TC1500009466.hg.1	1.30488	2.51653e-05	0.000470635	ONECUT1	one cut homeobox 1
	TC0100008978.hg.1	1.01643	2.52822e-05	0.00047235	LRRC8B	leucine rich repeat containing 8 family, member B
	TC0700013395.hg.1	1.0632	2.53006e-05	0.00047235	GTPBP10	GTP-binding protein 10 (putative)
	TC0200015214.hg.1	1.02374	2.53484e-05	0.000472836	OSGEPL1	O-sialoglycoprotein endopeptidase-like 1
	TC0300008536.hg.1	1.13367	2.5421e-05	0.000473783	EAF2	ELL associated factor 2
	TC1200010016.hg.1	0.917199	2.55058e-05	0.000474456	WBP11	WW domain binding protein 11
	TC1700011448.hg.1	0.995135	2.55084e-05	0.000474456	POLG2	polymerase (DNA directed), gamma 2, accessory subunit
	TC0800009856.hg.1	-0.855508	2.55227e-05	0.000474456	EGR3	early growth response 3
	TC1000012066.hg.1	1.20559	2.57899e-05	0.000479012	NSMCE4A	NSE4 homolog A, SMC5-SMC6 complex component
	TC0X00010406.hg.1	-1.39297	2.58428e-05	0.000479583	TCEAL8	transcription elongation factor A (SII)-like 8
	TC0300008558.hg.1	-1.58091	2.6003e-05	0.000481555	DTX3L	deltex 3 like, E3 ubiquitin ligase
	TC2000006576.hg.1	-0.939041	2.60083e-05	0.000481555	PRNP	prion protein
	TC0800008550.hg.1	0.889856	2.60156e-05	0.000481555	EBAG9	estrogen receptor binding site associated, antigen, 9
	TC1700012275.hg.1	0.887365	2.61071e-05	0.000482837	EFCAB13	EF-hand calcium binding domain 13
	TC0700008765.hg.1	0.912511	2.61368e-05	0.000482974	DLD	dihydrolipoamide dehydrogenase
	TC0500011095.hg.1	0.942634	2.62499e-05	0.000484546	MRPS27	mitochondrial ribosomal protein S27
	TC1000008881.hg.1	-1.02264	2.62665e-05	0.000484546	MXI1	MAX interactor 1, dimerization protein
	TC2000006518.hg.1	1.19509	2.63257e-05	0.000484957	NOP56	NOP56 ribonucleoprotein
	TC0100006771.hg.1	-1.32993	2.68819e-05	0.000494636	H6PD	hexose-6-phosphate dehydrogenase (glucose 1-dehydrogenase)
	TC1800006937.hg.1	1.1126	2.69867e-05	0.000496144	TAF4B	TAF4b RNA polymerase II, TATA box binding protein (TBP)-associated factor, 105kDa
	TC2000008436.hg.1	0.918294	2.71018e-05	0.000497838	TASP1	taspase 1
	TC0400008183.hg.1	1.1635	2.74454e-05	0.000503146	BMPR1B	bone morphogenetic protein receptor type IB
	TC1100012956.hg.1	-1.07442	2.74697e-05	0.000503146	TRIM6-TRIM34	TRIM6-TRIM34 readthrough
	TC0200008501.hg.1	1.3563	2.74795e-05	0.000503146	ITPRIPL1	inositol 1,4,5-trisphosphate receptor interacting protein-like 1
	TC0300011455.hg.1	-0.950909	2.75121e-05	0.000503146	FRMD4B	FERM domain containing 4B
	TC0300009609.hg.1	1.00458	2.7513e-05	0.000503146	ACTL6A	actin-like 6A
	TC0200006647.hg.1	0.819501	2.75383e-05	0.000503146	CPSF3	cleavage and polyadenylation specific factor 3
	TC0800009511.hg.1	-1.61144	2.75666e-05	0.000503146	SGK223	homolog of rat pragma of Rnd2
	TC0800008487.hg.1	1.18212	2.75763e-05	0.000503146	RIMS2	regulating synaptic membrane exocytosis 2
	TC0600012652.hg.1	1.32052	2.77977e-05	0.000506758	FAXC	failed axon connections homolog
	TC1100012019.hg.1	-1.93614	2.7833e-05	0.000506977	SESN3	sestrin 3
	TC0X00008734.hg.1	1.25727	2.78861e-05	0.000507518	PASD1	PAS domain containing 1
	TC0100008150.hg.1	1.72356	2.80369e-05	0.000509531	RAD54L	RAD54-like (S. cerevisiae)
	TC0200012642.hg.1	0.990503	2.80547e-05	0.000509531	MTIF2	mitochondrial translational initiation factor 2
	TC1100013111.hg.1	0.910563	2.80672e-05	0.000509531	CHEK1	checkpoint kinase 1
	TC0100018080.hg.1	0.94567	2.81356e-05	0.00051009	AHCTF1	AT hook containing transcription factor 1
	TC1700007606.hg.1	1.16079	2.8145e-05	0.00051009	TAF15	Transcript Identified by AceView, Entrez Gene ID(s) 8148
	TC2200008201.hg.1	-1.0542	2.82799e-05	0.000512107	GSTT2	glutathione S-transferase theta 2 (gene/pseudogene)
	TC0500007138.hg.1	-1.0495	2.86554e-05	0.000518473	IL7R	interleukin 7 receptor
	TC1200010459.hg.1	-1.33761	2.87671e-05	0.000519801	PRICKLE1	prickle homolog 1
	TC1200012769.hg.1	0.843882	2.87828e-05	0.000519801	RERG	RAS-like, estrogen-regulated, growth inhibitor
	TC0700007997.hg.1	-1.03911	2.88006e-05	0.000519801	LIMK1	LIM domain kinase 1
	TC0200016637.hg.1	1.13668	2.8948e-05	0.000521743	SMC6	structural maintenance of chromosomes 6
	TC0200010713.hg.1	0.841627	2.89563e-05	0.000521743	ATIC	5-aminoimidazole-4-carboxamide ribonucleotide formyltransferase/IMP cyclohydrolase
	TC2000008027.hg.1	0.994896	2.89882e-05	0.000521884	NTSR1	neurotensin receptor 1 (high affinity)
	TC0600014177.hg.1	-1.38333	2.91654e-05	0.000524638	DSE	dermatan sulfate epimerase
	TC0200011051.hg.1	0.843046	2.91988e-05	0.000524805	PSMD1	proteasome 26S subunit, non-ATPase 1
	TC1900008655.hg.1	-1.01569	2.9256e-05	0.000525397	ZNF175	zinc finger protein 175
	TC1000007990.hg.1	-1.23555	2.9362e-05	0.000526865	DDIT4	DNA damage inducible transcript 4
	TC1600011386.hg.1	-1.66248	2.93888e-05	0.00052691	ORAI3	ORAI calcium release-activated calcium modulator 3
	TC0100007584.hg.1	-1.10183	2.94497e-05	0.000527565	PTPRU	protein tyrosine phosphatase, receptor type, U
	TC0700013619.hg.1	1.23517	2.94852e-05	0.000527766	RBM28	RNA binding motif protein 28
	TC1000010562.hg.1	-0.970564	2.95744e-05	0.000528927	SYT15	Homo sapiens synaptotagmin XV (SYT15), transcript variant a, mRNA.
	TC1500006951.hg.1	1.29378	2.96441e-05	0.000529736	KNSTRN	kinetochore-localized astrin/SPAG5 binding protein
	TC0100018200.hg.1	-0.887887	2.97147e-05	0.000530507	SEPN1	selenoprotein N, 1
	TC0500013423.hg.1	0.853763	2.97362e-05	0.000530507	HNRNPH1	heterogeneous nuclear ribonucleoprotein H1 (H)
	TC2000007133.hg.1	0.779554	2.98312e-05	0.000531765	MAPRE1	microtubule-associated protein, RP/EB family, member 1
	TC0700007370.hg.1	-1.27543	2.9904e-05	0.000532625	AEBP1	AE binding protein 1
	TC1200008353.hg.1	4.48581	2.99449e-05	0.000532916	NTS	neurotensin
	TC1200010024.hg.1	-2.43405	2.99966e-05	0.000533399	ARHGDIB	Rho GDP dissociation inhibitor (GDI) beta
	TC0300008355.hg.1	-1.18611	3.00314e-05	0.000533579	BOC	BOC cell adhesion associated, oncogene regulated
	TC0100014276.hg.1	-0.95527	3.01464e-05	0.000535185	DHCR24	24-dehydrocholesterol reductase
	TC1900012020.hg.1	-1.28251	3.02078e-05	0.000535837	ZNF432	zinc finger protein 432
	TC2000008940.hg.1	0.892195	3.02387e-05	0.000535939	PIGU	Salzman2013 ALT_ACCEPTOR, ALT_DONOR, coding, INTERNAL, intronic best transcript NM_080476
	TC0100014428.hg.1	1.31673	3.0263e-05	0.000535939	ITGB3BP	integrin beta 3 binding protein (beta3-endonexin)
	TC0X00010385.hg.1	0.949231	3.03574e-05	0.000537172	NXF2B	nuclear RNA export factor 2B
	TC0500011240.hg.1	0.918082	3.03903e-05	0.000537317	HOMER1	homer scaffolding protein 1
	TC0200014821.hg.1	-0.828518	3.04642e-05	0.000537873	SCN7A	sodium channel, voltage gated, type VII alpha subunit
	TC0300009167.hg.1	0.840529	3.04714e-05	0.000537873	EIF2A	eukaryotic translation initiation factor 2A, 65kDa
	TC0800010360.hg.1	0.872922	3.071e-05	0.000541645	PRKDC	protein kinase, DNA-activated, catalytic polypeptide
	TC0300012190.hg.1	0.92497	3.07679e-05	0.000542225	KPNA1	Transcript Identified by AceView, Entrez Gene ID(s) 3836
	TC1700012354.hg.1	-1.24252	3.08485e-05	0.000543204	VAMP2	vesicle associated membrane protein 2
	TC0100009142.hg.1	1.21946	3.09746e-05	0.000544359	PTBP2	polypyrimidine tract binding protein 2
	TC2200008886.hg.1	-0.975158	3.09751e-05	0.000544359	CYB5R3	cytochrome b5 reductase 3
	TC0500007075.hg.1	0.82266	3.09894e-05	0.000544359	SUB1	SUB1 homolog, transcriptional regulator
	TC0300007189.hg.1	-1.11881	3.10457e-05	0.000544908	SNRK	SNF related kinase
	TC0100017945.hg.1	0.884538	3.11043e-05	0.000545494	FH	fumarate hydratase
	TC0200015073.hg.1	1.3261	3.11346e-05	0.000545585	PDE11A	phosphodiesterase 11A
	TC0700011052.hg.1	1.30223	3.11635e-05	0.000545651	DDC	dopa decarboxylase
	TC1700008867.hg.1	0.940801	3.12605e-05	0.000546908	SLC9A3R1	solute carrier family 9, subfamily A (NHE3, cation proton antiporter 3), member 3 regulator 1
	TC2000008895.hg.1	0.849521	3.12873e-05	0.000546936	PXMP4	peroxisomal membrane protein 4
	TC0600010060.hg.1	1.10513	3.14707e-05	0.00054942	MRPL18	mitochondrial ribosomal protein L18
	TC0300008847.hg.1	-1.49785	3.15013e-05	0.00054942	ACKR4	atypical chemokine receptor 4
	TC0100017467.hg.1	0.838136	3.15054e-05	0.00054942	NVL	nuclear VCP-like
	TC1300006890.hg.1	0.936592	3.15702e-05	0.000550107	EXOSC8	exosome component 8
	TC1000010602.hg.1	-0.90647	3.1744e-05	0.000551806	ERCC6	excision repair cross-complementation group 6
	TC2200008588.hg.1	-1.10758	3.1783e-05	0.000552042	APOL3	apolipoprotein L, 3
	TC0900008969.hg.1	-0.936092	3.18806e-05	0.000552717	ABL1	ABL proto-oncogene 1, non-receptor tyrosine kinase
	TC0100018081.hg.1	1.2545	3.18919e-05	0.000552717	ZNF670	zinc finger protein 670
	TC0200015434.hg.1	0.826548	3.18983e-05	0.000552717	ALS2	ALS2, alsin Rho guanine nucleotide exchange factor
	TC0300012924.hg.1	-2.34897	3.20836e-05	0.000555485	VEPH1	ventricular zone expressed PH domain containing 1
	TC0700008747.hg.1	-1.37633	3.21804e-05	0.000556716	HBP1	HMG-box transcription factor 1
	TC1100010757.hg.1	0.780761	3.22635e-05	0.000557709	MTCH2	mitochondrial carrier 2
	TC0100007800.hg.1	0.849477	3.22986e-05	0.00055787	THRAP3	Jeck2013 ALT_ACCEPTOR, ALT_DONOR, coding, INTERNAL, intronic best transcript NM_005119
	TC1100013221.hg.1	-0.906573	3.24037e-05	0.000559241	CASP1	caspase 1
	TC0X00007363.hg.1	-1.01081	3.25173e-05	0.000560756	MAGED2	MAGE family member D2
	TC0500012588.hg.1	2.06694	3.26047e-05	0.000561817	HAVCR1	hepatitis A virus cellular receptor 1
	TC1900006727.hg.1	1.28009	3.26473e-05	0.000562103	UHRF1	ubiquitin-like with PHD and ring finger domains 1
	TC1100006644.hg.1	0.980018	3.27062e-05	0.000562672	RRM1	ribonucleotide reductase M1
	TSUnmapped00000714.hg.1	-0.840213	3.27687e-05	0.000562868	MANSC1	MANSC domain containing 1
	TC0300006627.hg.1	0.874324	3.27695e-05	0.000562868	TSEN2	TSEN2 tRNA splicing endonuclease subunit
	TC0100010467.hg.1	1.32889	3.29328e-05	0.000565106	UCK2	Jeck2013 ALT_ACCEPTOR, ALT_DONOR, coding, INTERNAL, intronic best transcript NM_012474
	TC1300007251.hg.1	0.871539	3.29519e-05	0.000565106	SUGT1	SGT1 homolog, MIS12 kinetochore complex assembly cochaperone
	TC2200006607.hg.1	1.84722	3.31684e-05	0.000568369	CDC45	cell division cycle 45
	TC0200008059.hg.1	0.809331	3.32796e-05	0.000569824	STAMBP	STAM binding protein
	TC0600013147.hg.1	-1.22501	3.34006e-05	0.000571446	ARHGAP18	Rho GTPase activating protein 18
	TC0300013827.hg.1	-0.853656	3.34606e-05	0.00057202	WDR6	WD repeat domain 6
	TC0200015329.hg.1	0.960679	3.36252e-05	0.000573854	GTF3C3	general transcription factor IIIC subunit 3
	TC0900008887.hg.1	-0.996331	3.36314e-05	0.000573854	TBC1D13	TBC1 domain family, member 13
	TC0300013998.hg.1	0.993186	3.36472e-05	0.000573854	SFMBT1	Scm-like with four mbt domains 1
	TC0X00008760.hg.1	-1.95572	3.37009e-05	0.000574318	ZNF185	zinc finger protein 185 (LIM domain)
	TC0200016548.hg.1	0.80855	3.37736e-05	0.000575106	GPD2	glycerol-3-phosphate dehydrogenase 2
	TC0200009739.hg.1	-1.94487	3.38948e-05	0.000576716	GALNT5	polypeptide N-acetylgalactosaminyltransferase 5
	TC1600008137.hg.1	-1.04688	3.39593e-05	0.000577362	CES3	carboxylesterase 3
	TC0100010140.hg.1	-1.32802	3.42503e-05	0.000581853	SYT11	synaptotagmin XI
	TC1800006834.hg.1	0.79892	3.43607e-05	0.000583271	SNRPD1	small nuclear ribonucleoprotein D1 polypeptide
	TC0900008740.hg.1	-1.2675	3.45752e-05	0.000586454	OLFML2A	olfactomedin like 2A
	TC0300006968.hg.1	1.0906	3.49096e-05	0.000591663	CMTM7	CKLF-like MARVEL transmembrane domain containing 7
	TC1100009618.hg.1	0.798098	3.49964e-05	0.000592671	GLB1L2	galactosidase beta 1 like 2
	TC0600011134.hg.1	1.37018	3.52739e-05	0.000596475	HIST1H4D	histone cluster 1, H4d
	TC0100008921.hg.1	-1.18309	3.5276e-05	0.000596475	CLCA2	chloride channel accessory 2
	TC0600008468.hg.1	0.914209	3.53156e-05	0.000596679	FAM135A	family with sequence similarity 135, member A
	TC1100007049.hg.1	0.799682	3.54201e-05	0.000597979	HTATIP2	HIV-1 Tat interactive protein 2
	TC1700007910.hg.1	-0.871855	3.54746e-05	0.000598434	CNTNAP1	contactin associated protein 1
	TC0600007266.hg.1	1.09816	3.55986e-05	0.000600059	HIST1H1C	Memczak2013 ANTISENSE, CDS, coding, INTERNAL best transcript NM_005319
	TC0800011372.hg.1	0.776069	3.5681e-05	0.000600981	SLC25A32	solute carrier family 25 (mitochondrial folate carrier), member 32
	TC0200011023.hg.1	-1.89178	3.58562e-05	0.000603464	SP100	SP100 nuclear antigen
	TC0600011232.hg.1	1.71056	3.59569e-05	0.00060469	HIST1H1B	histone cluster 1, H1b
	TC1200010839.hg.1	-1.83025	3.60829e-05	0.000606338	ITGA5	integrin alpha 5
	TC0900011379.hg.1	-0.83031	3.61208e-05	0.000606505	MEGF9	multiple EGF-like-domains 9
	TC1500010749.hg.1	0.97376	3.63569e-05	0.000609914	FAM81A	family with sequence similarity 81, member A
	TC0X00010849.hg.1	-0.868331	3.64098e-05	0.000609914	GPC4	glypican 4
	TC1300006802.hg.1	1.27894	3.64156e-05	0.000609914	BRCA2	breast cancer 2, early onset
	TC1100009068.hg.1	-0.992889	3.64363e-05	0.000609914	NCAM1	neural cell adhesion molecule 1
	TC1100010760.hg.1	1.42493	3.65748e-05	0.000611259	AGBL2	ATP/GTP binding protein-like 2
	TC0X00009867.hg.1	0.853014	3.65821e-05	0.000611259	SPIN4	spindlin family, member 4
	TC0900008312.hg.1	-0.929145	3.66011e-05	0.000611259	SLC44A1	solute carrier family 44 (choline transporter), member 1
	TC1900008993.hg.1	-1.91258	3.67418e-05	0.000613045	ZNF304	zinc finger protein 304
	TC0500012870.hg.1	-1.91021	3.67788e-05	0.000613045	STC2	stanniocalcin 2
	TC0X00008596.hg.1	0.817603	3.68014e-05	0.000613045	CDR1	Memczak2013 ANTISENSE, CDS, coding, downstream_end, upstream_start, UTR3, UTR5 best transcript NM_004065
	TC1400007154.hg.1	-1.05538	3.68212e-05	0.000613045	GNG2	guanine nucleotide binding protein (G protein), gamma 2
	TC0100008812.hg.1	-0.868246	3.69781e-05	0.000615178	PTGFR	prostaglandin F receptor (FP)
	TC0100017534.hg.1	-0.775974	3.70201e-05	0.000615178	ITPKB	inositol-trisphosphate 3-kinase B
	TC0600014085.hg.1	0.93658	3.70343e-05	0.000615178	HIST1H2AH	histone cluster 1, H2ah
	TC0400012251.hg.1	1.01668	3.70871e-05	0.000615583	C4orf46	chromosome 4 open reading frame 46
	TC0500009996.hg.1	0.881834	3.7189e-05	0.000616803	NSUN2	NOP2/Sun RNA methyltransferase family, member 2
	TC0900010445.hg.1	-1.71765	3.72737e-05	0.00061725	NMRK1	nicotinamide riboside kinase 1
	TC1500006643.hg.1	1.40754	3.72832e-05	0.00061725	GABRA5	gamma-aminobutyric acid (GABA) A receptor, alpha 5
	TC0800012349.hg.1	1.08129	3.73171e-05	0.00061725	MTBP	MDM2 binding protein
	TC2200009236.hg.1	0.816747	3.73637e-05	0.00061725	GGT1	gamma-glutamyltransferase 1
	TC0600009669.hg.1	0.789959	3.73779e-05	0.00061725	ADGRG6	adhesion G protein-coupled receptor G6
	TC2000010001.hg.1	0.785937	3.73867e-05	0.00061725	PIGU	phosphatidylinositol glycan anchor biosynthesis class U
	TC0300012445.hg.1	0.94941	3.74909e-05	0.000618499	MRPL3	mitochondrial ribosomal protein L3
	TC1800009245.hg.1	-0.85337	3.76476e-05	0.000620613	SERPINB8	serpin peptidase inhibitor, clade B (ovalbumin), member 8
	TC1300008517.hg.1	0.814309	3.79738e-05	0.000624985	HMGB1	high mobility group box 1
	TC1400008929.hg.1	1.01282	3.79992e-05	0.000624985	PPP2R3C	protein phosphatase 2, regulatory subunit B, gamma
	TC1200008525.hg.1	1.18033	3.81427e-05	0.00062687	SNRPF	small nuclear ribonucleoprotein polypeptide F
	TC0500010599.hg.1	-1.51255	3.81763e-05	0.000626947	OXCT1	3-oxoacid CoA-transferase 1
	TC1300009622.hg.1	1.3253	3.82618e-05	0.000627875	ZIC5	Zic family member 5
	TC1700008151.hg.1	-0.796908	3.84156e-05	0.000629923	NFE2L1	nuclear factor, erythroid 2-like 1
	TC1900008498.hg.1	-0.878016	3.84783e-05	0.000630475	NUCB1	nucleobindin 1
	TC0800007554.hg.1	0.842566	3.86047e-05	0.000632067	UBE2V2	ubiquitin conjugating enzyme E2 variant 2
	TC1600011500.hg.1	-0.806743	3.86976e-05	0.000633111	DCUN1D3	DCN1, defective in cullin neddylation 1, domain containing 3
	TC0100014852.hg.1	-1.4948	3.88098e-05	0.000634469	GBP1	guanylate binding protein 1, interferon-inducible
	TC1700007720.hg.1	0.905315	3.88509e-05	0.000634663	PSMB3	proteasome subunit beta 3
	TC1700012216.hg.1	-1.13943	3.89699e-05	0.000636127	LGALS9	lectin, galactoside-binding, soluble, 9
	TC0400007901.hg.1	-1.47269	3.90457e-05	0.000636885	SHROOM3	shroom family member 3
	TC0400008725.hg.1	-0.972275	3.92589e-05	0.000639881	PCDH10	protocadherin 10
	TC0200016706.hg.1	0.778955	3.93479e-05	0.000640485	MRPS5	mitochondrial ribosomal protein S5
	TC1200012591.hg.1	1.09157	3.9355e-05	0.000640485	EMG1	EMG1 N1-specific pseudouridine methyltransferase
	TC0200010982.hg.1	1.02239	3.94967e-05	0.000642309	DAW1	dynein assembly factor with WDR repeat domains 1
	TC0800010034.hg.1	0.775952	3.95867e-05	0.000642653	GSR	glutathione reductase
	TC0300012670.hg.1	0.966429	3.96502e-05	0.000642653	ATR	ATR serine/threonine kinase
	TC0600014109.hg.1	-0.804648	3.96599e-05	0.000642653	PSMB8-AS1	PSMB8 antisense RNA 1 (head to head)
	TC0900009470.hg.1	-1.06774	3.96873e-05	0.000642653	ERMP1	endoplasmic reticulum metallopeptidase 1
	TC0500011408.hg.1	0.817367	3.96886e-05	0.000642653	TMEM161B	transmembrane protein 161B
	TC0700006520.hg.1	1.50503	3.96955e-05	0.000642653	MAFK	v-maf avian musculoaponeurotic fibrosarcoma oncogene homolog K
	TC0200016369.hg.1	0.993159	4.0059e-05	0.000648054	DTYMK	deoxythymidylate kinase
	TC1200012745.hg.1	-0.826525	4.01138e-05	0.000648168	C1RL	complement component 1, r subcomponent-like
	TC0800007697.hg.1	0.797824	4.01258e-05	0.000648168	CHCHD7	coiled-coil-helix-coiled-coil-helix domain containing 7
	TC1700008862.hg.1	-1.16587	4.02952e-05	0.000649937	RAB37	RAB37, member RAS oncogene family
	TC1200010908.hg.1	-0.921687	4.03021e-05	0.000649937	STAT2	signal transducer and activator of transcription 2
	TC1000008744.hg.1	-1.01921	4.03252e-05	0.000649937	TRIM8	tripartite motif containing 8
	TC1600010450.hg.1	0.824895	4.0565e-05	0.000653317	CIAPIN1	cytokine induced apoptosis inhibitor 1
	TC0100018432.hg.1	0.82149	4.06488e-05	0.000654181	SFPQ	splicing factor proline/glutamine-rich
	TC0X00011401.hg.1	0.863216	4.09896e-05	0.00065885	RBMX	RNA binding motif protein, X-linked
	TC0300009944.hg.1	-0.864944	4.09997e-05	0.00065885	FAM43A	family with sequence similarity 43, member A
	TC1300006811.hg.1	1.31441	4.10829e-05	0.000659698	PDS5B	Memczak2013 ALT_ACCEPTOR, ALT_DONOR, coding, INTERNAL, intronic best transcript NM_015032
	TC0300010680.hg.1	1.21719	4.12048e-05	0.000661166	CLASP2	Transcript Identified by AceView, Entrez Gene ID(s) 23122
	TC0300010358.hg.1	-0.920737	4.13065e-05	0.000662308	XPC	xeroderma pigmentosum, complementation group C
	TC0600011225.hg.1	1.04215	4.14637e-05	0.000664338	HIST1H2AJ	histone cluster 1, H2aj
	TC0900008425.hg.1	1.15335	4.18808e-05	0.000670526	ZNF483	zinc finger protein 483
	TC1000007462.hg.1	-1.50678	4.19551e-05	0.00067122	ZNF22	zinc finger protein 22
	TC0500008467.hg.1	0.801121	4.22407e-05	0.000675228	SRFBP1	serum response factor binding protein 1
	TC0100015943.hg.1	-0.799091	4.22938e-05	0.000675228	DPM3	dolichyl-phosphate mannosyltransferase polypeptide 3
	TC1000008099.hg.1	-1.68677	4.2299e-05	0.000675228	C10orf11	chromosome 10 open reading frame 11
	TC0700011050.hg.1	0.918499	4.23764e-05	0.000675966	FIGNL1	fidgetin-like 1
	TC0100012232.hg.1	0.821142	4.25554e-05	0.000678323	COX20	COX20 cytochrome c oxidase assembly factor
	TC1500010659.hg.1	0.993012	4.27117e-05	0.000680315	SNRPA1	small nuclear ribonucleoprotein polypeptide A
	TC0600011379.hg.1	0.956421	4.2821e-05	0.000681554	MDC1	mediator of DNA-damage checkpoint 1
	TC1200008041.hg.1	1.04762	4.29012e-05	0.00068233	HMGA2	high mobility group AT-hook 2
	TC1500010887.hg.1	0.770263	4.29532e-05	0.000682657	CLN6	ceroid-lipofuscinosis, neuronal 6, late infantile, variant
	TC1200011752.hg.1	-2.48491	4.3173e-05	0.000685488	GLT8D2	glycosyltransferase 8 domain containing 2
	TC1500009505.hg.1	0.93333	4.31946e-05	0.000685488	PRTG	protogenin
	TC0300007517.hg.1	1.23319	4.32491e-05	0.000685853	CACNA1D	calcium channel, voltage-dependent, L type, alpha 1D subunit
	TC0800012305.hg.1	0.92547	4.35675e-05	0.000690398	MTFR1	mitochondrial fission regulator 1
	TC1200007740.hg.1	1.43523	4.36261e-05	0.000690822	HOXC8	homeobox C8
	TC1900011033.hg.1	-0.809449	4.37477e-05	0.000692241	NAPA	N-ethylmaleimide-sensitive factor attachment protein, alpha
	TC0300013336.hg.1	-1.01891	4.38197e-05	0.000692874	LAMP3	lysosomal-associated membrane protein 3
	TC0300014041.hg.1	0.980729	4.39055e-05	0.000693726	RUVBL1	RuvB-like AAA ATPase 1
	TC0200007886.hg.1	1.19161	4.41147e-05	0.000696524	PNO1	partner of NOB1 homolog
	TC1200010597.hg.1	0.81511	4.42144e-05	0.000697591	DDX23	DEAD (Asp-Glu-Ala-Asp) box polypeptide 23
	TC0100017116.hg.1	-1.46867	4.42942e-05	0.000698341	C1orf116	chromosome 1 open reading frame 116
	TC1900010023.hg.1	-0.947549	4.43408e-05	0.000698569	FKBP8	FK506 binding protein 8
	TC1700012187.hg.1	-1.08319	4.45733e-05	0.000701421	TNFSF12-TNFSF13	TNFSF12-TNFSF13 readthrough
	TC0600011536.hg.1	-1.30756	4.45865e-05	0.000701421	TAPBP	TAP binding protein (tapasin)
	TC0600009439.hg.1	-0.938256	4.46967e-05	0.000702344	TMEM200A	transmembrane protein 200A
	TC1000009244.hg.1	1.38683	4.47099e-05	0.000702344	BCCIP	BRCA2 and CDKN1A interacting protein
	TC0200013075.hg.1	1.33306	4.50893e-05	0.000706425	TPRKB	TP53RK binding protein
	TC0300009531.hg.1	-0.993027	4.50999e-05	0.000706425	NLGN1	neuroligin 1
	TC0600011228.hg.1	1.77873	4.52404e-05	0.000708114	HIST1H2AK	histone cluster 1, H2ak
	TC2200008687.hg.1	-1.06689	4.53253e-05	0.000708932	TMEM184B	transmembrane protein 184B
	TC1900009867.hg.1	-0.945273	4.53834e-05	0.000708936	AKAP8L	A kinase (PRKA) anchor protein 8-like
	TC1900009382.hg.1	-0.985431	4.5391e-05	0.000708936	PTPRS	protein tyrosine phosphatase, receptor type, S
	TC1400007227.hg.1	-1.45457	4.54503e-05	0.000709115	LGALS3	lectin, galactoside-binding, soluble, 3
	TC0200016591.hg.1	0.801964	4.54678e-05	0.000709115	BZW1	basic leucine zipper and W2 domains 1
	TC0600010609.hg.1	-1.81622	4.55012e-05	0.000709125	PXDC1	PX domain containing 1
	TC0700006984.hg.1	1.39272	4.5605e-05	0.000710233	SNX10	sorting nexin 10
	TC1200012573.hg.1	0.937754	4.57111e-05	0.000711375	RHNO1	RAD9-HUS1-RAD1 interacting nuclear orphan 1
	TC0700008657.hg.1	-1.11563	4.58459e-05	0.000712962	LRRC17	leucine rich repeat containing 17
	TC0400007371.hg.1	1.2846	4.59326e-05	0.000713798	SHISA3	shisa family member 3
	TC0600011138.hg.1	1.3852	4.59822e-05	0.000714057	HIST1H1D	histone cluster 1, H1d
	TC0300012186.hg.1	1.10476	4.6123e-05	0.000715264	CCDC58	coiled-coil domain containing 58
	TC0700008450.hg.1	0.810941	4.61259e-05	0.000715264	LMTK2	lemur tyrosine kinase 2
	TC1700006758.hg.1	0.841366	4.61702e-05	0.00071544	MPDU1	mannose-P-dolichol utilization defect 1
	TC1000009810.hg.1	0.801917	4.64777e-05	0.000719692	NUDT5	nudix hydrolase 5
	TC0100008815.hg.1	-0.946929	4.65111e-05	0.000719694	IFI44L	interferon-induced protein 44-like
	TC1900011866.hg.1	-1.21708	4.65967e-05	0.000720505	RAB3D	RAB3D, member RAS oncogene family
	TC1600011405.hg.1	0.907787	4.66614e-05	0.000720993	GINS3	GINS complex subunit 3 (Psf3 homolog)
	TC0600010867.hg.1	0.986467	4.68855e-05	0.000723929	MCUR1	mitochondrial calcium uniporter regulator 1
	TC0800011731.hg.1	0.858401	4.69485e-05	0.000723929	KIAA0196	KIAA0196
	TC0X00009124.hg.1	0.858778	4.69677e-05	0.000723929	PIGA	phosphatidylinositol glycan anchor biosynthesis class A
	TC0100006773.hg.1	-1.14762	4.6985e-05	0.000723929	SPSB1	splA/ryanodine receptor domain and SOCS box containing 1
	TC1400008333.hg.1	0.745456	4.70395e-05	0.000724254	PPP2R5C	protein phosphatase 2, regulatory subunit B, gamma
	TC0700006980.hg.1	0.761896	4.70748e-05	0.000724284	CBX3	chromobox homolog 3
	TC1900011470.hg.1	1.02028	4.71999e-05	0.000725694	UBE2S	ubiquitin-conjugating enzyme E2S
	TC0X00008235.hg.1	-1.21571	4.7484e-05	0.000729252	LONRF3	LON peptidase N-terminal domain and ring finger 3
	TC1800008743.hg.1	1.03042	4.74986e-05	0.000729252	CCDC68	coiled-coil domain containing 68
	TC1400007443.hg.1	0.912076	4.75452e-05	0.000729452	HSPA2	heat shock 70kDa protein 2
	TC1700008011.hg.1	0.947596	4.7615e-05	0.000730007	DBF4B	DBF4 zinc finger B
	TC0200007035.hg.1	0.887363	4.77351e-05	0.000731332	EPT1	ethanolaminephosphotransferase 1
	TC1700012320.hg.1	-0.926464	4.79017e-05	0.000733366	RPH3AL	rabphilin 3A-like (without C2 domains)
	TC0200016710.hg.1	1.7164	4.80223e-05	0.000734427	ANKRD36C	ankyrin repeat domain 36C
	TC1400008705.hg.1	-1.92893	4.80526e-05	0.000734427	SLC7A8	solute carrier family 7 (amino acid transporter light chain, L system), member 8
	TC0700006662.hg.1	0.905522	4.80726e-05	0.000734427	C1GALT1	core 1 synthase, glycoprotein-N-acetylgalactosamine 3-beta-galactosyltransferase 1
	TC2200009351.hg.1	-0.788819	4.83203e-05	0.000737693	CSNK1E	casein kinase 1, epsilon
	TC0500012568.hg.1	1.15372	4.86144e-05	0.00074166	GEMIN5	gem nuclear organelle associated protein 5
	TC0200011086.hg.1	0.953896	4.86737e-05	0.000741894	DIS3L2	DIS3 like 3-5 exoribonuclease 2
	TC1400010257.hg.1	0.811127	4.86981e-05	0.000741894	HSP90AA1	heat shock protein 90kDa alpha (cytosolic), class A member 1
	TC1000006604.hg.1	1.13464	4.88416e-05	0.00074325	AKR1E2	aldo-keto reductase family 1, member E2
	TC0900007816.hg.1	-1.04062	4.88557e-05	0.00074325	CTSL	cathepsin L
	TC0200016688.hg.1	-0.850745	4.90552e-05	0.00074549	RAB11FIP5	RAB11 family interacting protein 5 (class I)
	TC0400012252.hg.1	0.99816	4.90717e-05	0.00074549	PPID	peptidylprolyl isomerase D
	TC0200015876.hg.1	-2.09746	4.91199e-05	0.000745701	SERPINE2	serpin peptidase inhibitor, clade E (nexin, plasminogen activator inhibitor type 1), member 2
	TC0700013425.hg.1	1.19878	4.92509e-05	0.000746733	STAG3	stromal antigen 3
	TC0X00009215.hg.1	0.785304	4.92825e-05	0.000746733	EIF1AX	eukaryotic translation initiation factor 1A, X-linked
	TC1100012949.hg.1	-1.90282	4.92912e-05	0.000746733	IFITM1	interferon induced transmembrane protein 1
	TC1200012663.hg.1	0.754505	4.93815e-05	0.000747229	RAB3IP	RAB3A interacting protein
	TC1400008423.hg.1	0.747746	4.93928e-05	0.000747229	TDRD9	tudor domain containing 9
	TC1500007531.hg.1	1.11432	4.94691e-05	0.000747862	USP3	Memczak2013 ALT_ACCEPTOR, ALT_DONOR, coding, INTERNAL, intronic best transcript NM_006537
	TC1900011327.hg.1	-1.35734	4.95233e-05	0.000748161	ZNF160	zinc finger protein 160
	TC1800007543.hg.1	-0.990954	4.96354e-05	0.000749332	SERPINB5	serpin peptidase inhibitor, clade B (ovalbumin), member 5
	TC0100018424.hg.1	0.759413	4.9743e-05	0.000750434	HNRNPR	heterogeneous nuclear ribonucleoprotein R
	TC0900008286.hg.1	1.04724	4.97881e-05	0.000750593	SMC2	structural maintenance of chromosomes 2
	TC1400009982.hg.1	0.769188	4.98749e-05	0.000751342	PPP4R3A	protein phosphatase 4, regulatory subunit 3A
	TC1100013027.hg.1	0.839349	4.99394e-05	0.000751342	COX8A	cytochrome c oxidase subunit VIIIA (ubiquitous)
	TC2200007467.hg.1	-0.828933	4.99417e-05	0.000751342	ZC3H7B	zinc finger CCCH-type containing 7B
	TC0500011334.hg.1	2.00555	5.00839e-05	0.000752855	TMEM167A	Transcript Identified by AceView, Entrez Gene ID(s) 153339
	TC0900010975.hg.1	-0.991739	5.01117e-05	0.000752855	GABBR2	gamma-aminobutyric acid (GABA) B receptor, 2
	TC0100006989.hg.1	-0.782075	5.01859e-05	0.000753448	DNAJC16	DnaJ (Hsp40) homolog, subfamily C, member 16
	TC1900010513.hg.1	-0.984305	5.02806e-05	0.000754348	COX7A1	cytochrome c oxidase subunit VIIa polypeptide 1 (muscle)
	TC0200008261.hg.1	-0.988348	5.03781e-05	0.000755267	VAMP5	vesicle associated membrane protein 5
	TC1900009603.hg.1	0.998076	5.04115e-05	0.000755267	OLFM2	olfactomedin 2
	TC1900011713.hg.1	0.739525	5.05352e-05	0.000756597	PSENEN	presenilin enhancer gamma secretase subunit
	TC0500010453.hg.1	-1.18742	5.08468e-05	0.000760738	ADAMTS12	ADAM metallopeptidase with thrombospondin type 1 motif 12
	TC0300011009.hg.1	1.61393	5.09e-05	0.00076101	CDC25A	cell division cycle 25A
	TC0700013162.hg.1	0.872688	5.09461e-05	0.000761076	PAXIP1	PAX interacting (with transcription-activation domain) protein 1
	TC1400007171.hg.1	1.4348	5.09746e-05	0.000761076	PSMC6	Memczak2013 ALT_ACCEPTOR, ALT_DONOR, coding, INTERNAL, intronic best transcript NM_002806
	TC1100008049.hg.1	0.90685	5.11772e-05	0.000763575	BANF1	barrier to autointegration factor 1
	TC1500007901.hg.1	-1.45713	5.12734e-05	0.000764484	SNX33	sorting nexin 33
	TC0X00009760.hg.1	0.820164	5.13135e-05	0.000764558	SMC1A	structural maintenance of chromosomes 1A
	TC2100007854.hg.1	0.973675	5.152e-05	0.000767107	CCT8	chaperonin containing TCP1, subunit 8 (theta)
	TC0100008697.hg.1	1.02614	5.16387e-05	0.000767945	CTH	cystathionine gamma-lyase
	TC0100018553.hg.1	-0.983438	5.16567e-05	0.000767945	PLEKHA6	pleckstrin homology domain containing, family A member 6
	TC1600007965.hg.1	-0.955778	5.16825e-05	0.000767945	MT1F	metallothionein 1F
	TC2200009365.hg.1	-1.0742	5.17866e-05	0.000768715	CHKB	choline kinase beta
	TC0400008329.hg.1	0.803874	5.18296e-05	0.000768715	GSTCD	glutathione S-transferase, C-terminal domain containing
	TC1700009535.hg.1	-1.02009	5.18581e-05	0.000768715	CHRNE	cholinergic receptor, nicotinic epsilon
	TC0X00007480.hg.1	-1.04628	5.1876e-05	0.000768715	HEPH	hephaestin
	TC0X00009387.hg.1	0.875073	5.20174e-05	0.000769152	RPGR	retinitis pigmentosa GTPase regulator
	TC0500007586.hg.1	-0.855246	5.20233e-05	0.000769152	RGS7BP	regulator of G-protein signaling 7 binding protein
	TC0900007100.hg.1	-0.801104	5.20284e-05	0.000769152	NPR2	natriuretic peptide receptor 2
	TC2000008653.hg.1	-0.798912	5.20474e-05	0.000769152	CD93	CD93 molecule
	TC0100011873.hg.1	-1.02555	5.22102e-05	0.000771034	RNF187	ring finger protein 187
	TC0100014562.hg.1	0.833143	5.22551e-05	0.000771171	LRRC40	leucine rich repeat containing 40
	TC1500007839.hg.1	-1.5286	5.2385e-05	0.000772563	ISLR	immunoglobulin superfamily containing leucine-rich repeat
	TC0300007739.hg.1	0.788238	5.25989e-05	0.000775191	PSMC1	Homo sapiens proteasome (prosome, macropain) 26S subunit, ATPase, 1, mRNA (cDNA clone MGC:8541 IMAGE:2822718), complete cds.
	TC0100015711.hg.1	1.28098	5.27379e-05	0.000776711	HIST2H2AB	histone cluster 2, H2ab
	TC1700007997.hg.1	-1.55487	5.28292e-05	0.000777528	GRN	granulin
	TSUnmapped00000246.hg.1	0.770963	5.30511e-05	0.000780265	CCDC84	coiled-coil domain containing 84
	TC0200007664.hg.1	1.04039	5.3169e-05	0.000781468	VRK2	vaccinia related kinase 2
	TC0X00011102.hg.1	-1.08033	5.32764e-05	0.000781653	CD99L2	CD99 molecule-like 2
	TC1200010806.hg.1	-1.39399	5.3289e-05	0.000781653	MAP3K12	mitogen-activated protein kinase kinase kinase 12
	TC0600010572.hg.1	0.773358	5.32896e-05	0.000781653	TUBB2B	tubulin, beta 2B class IIb
	TC0200007096.hg.1	-0.747714	5.33747e-05	0.000782373	FOSL2	FOS-like antigen 2
	TC0100017436.hg.1	1.0477	5.35429e-05	0.000784308	TAF1A	TATA box binding protein (TBP)-associated factor, RNA polymerase I, A, 48kDa
	TC0300013812.hg.1	-0.975761	5.35968e-05	0.000784567	TRAK1	trafficking protein, kinesin binding 1
	TC0800008299.hg.1	-1.11749	5.36667e-05	0.00078506	SDC2	syndecan 2
	TC0200007399.hg.1	1.70301	5.38685e-05	0.000787336	PLEKHH2	pleckstrin homology domain containing, family H (with MyTH4 domain) member 2
	TC0200012189.hg.1	0.881493	5.38948e-05	0.000787336	NLRC4	NLR family, CARD domain containing 4
	TC0600011142.hg.1	1.58885	5.44921e-05	0.000795128	HIST1H3G	histone cluster 1, H3g
	TC1500010134.hg.1	0.735168	5.45015e-05	0.000795128	CIB2	calcium and integrin binding family member 2
	TC1900007012.hg.1	-0.902954	5.45771e-05	0.000795695	LDLR	low density lipoprotein receptor
	TC0900007994.hg.1	-0.819813	5.46401e-05	0.00079608	PHF2	PHD finger protein 2
	TC1600007112.hg.1	1.07921	5.47956e-05	0.00079781	CCP110	centriolar coiled coil protein 110kDa
	TC1200009649.hg.1	-1.0991	5.49033e-05	0.000798533	CRACR2A	calcium release activated channel regulator 2A
	TC0200015885.hg.1	-0.831109	5.4919e-05	0.000798533	FAM124B	family with sequence similarity 124 member B
	TC0200009813.hg.1	0.824985	5.49936e-05	0.000799084	PSMD14	proteasome 26S subunit, non-ATPase 14
	TC2000009250.hg.1	-1.05788	5.50536e-05	0.000799314	PLTP	phospholipid transfer protein
	TC2000009198.hg.1	1.75106	5.50832e-05	0.000799314	ADA	adenosine deaminase
	TC0700012695.hg.1	0.732218	5.52323e-05	0.000800942	C7orf49	chromosome 7 open reading frame 49
	TC0200013899.hg.1	0.932552	5.5399e-05	0.000802823	ZC3H8	zinc finger CCCH-type containing 8
	TC0200015463.hg.1	0.998475	5.55467e-05	0.000804366	WDR12	WD repeat domain 12
	TC0500012937.hg.1	1.44296	5.5619e-05	0.000804366	NOP16	NOP16 nucleolar protein
	TC0300012585.hg.1	-0.945854	5.5655e-05	0.000804366	FOXL2	forkhead box L2
	TC1200010901.hg.1	-0.784469	5.56599e-05	0.000804366	RNF41	ring finger protein 41, E3 ubiquitin protein ligase
	TC0900010284.hg.1	0.934758	5.57702e-05	0.000804366	ANKRD20A1	ankyrin repeat domain 20 family, member A1
	TC0600007006.hg.1	1.24646	5.58037e-05	0.000804366	RNF182	ring finger protein 182
	TC0800008183.hg.1	1.32213	5.58106e-05	0.000804366	OSGIN2	oxidative stress induced growth inhibitor family member 2
	TC2000006781.hg.1	0.733398	5.58491e-05	0.000804366	SNRPB2	small nuclear ribonucleoprotein polypeptide B
	TC0200016662.hg.1	0.755528	5.58532e-05	0.000804366	CALM2	calmodulin 2 (phosphorylase kinase, delta)
	TC0400009179.hg.1	0.977111	5.58763e-05	0.000804366	TMA16	translation machinery associated 16 homolog
	TC0500013309.hg.1	-0.761582	5.59844e-05	0.000805389	ESM1	endothelial cell-specific molecule 1
	TC0900008516.hg.1	-0.81905	5.60927e-05	0.000806411	C9orf91	chromosome 9 open reading frame 91
	TC1000011993.hg.1	0.73246	5.61691e-05	0.000806664	PRDX3	peroxiredoxin 3
	TC0100012469.hg.1	-1.21071	5.61972e-05	0.000806664	MXRA8	matrix-remodelling associated 8
	TC0600009498.hg.1	0.977731	5.62732e-05	0.000806664	EYA4	EYA transcriptional coactivator and phosphatase 4
	TC2000008381.hg.1	0.835795	5.62948e-05	0.000806664	JAG1	jagged 1
	TC0700013371.hg.1	0.803607	5.62962e-05	0.000806664	ZNF138	zinc finger protein 138
	TC2000009317.hg.1	-1.96841	5.63829e-05	0.000806852	SULF2	sulfatase 2
	TC0700011710.hg.1	1.04908	5.63837e-05	0.000806852	SLC25A40	solute carrier family 25, member 40
	TC0700012377.hg.1	1.37381	5.65601e-05	0.000808843	CTTNBP2	cortactin binding protein 2
	TC0200016516.hg.1	0.764893	5.66256e-05	0.00080886	TMEM177	transmembrane protein 177
	TC1100006576.hg.1	-0.724349	5.66359e-05	0.00080886	CD81	CD81 molecule
	TC1600011315.hg.1	-0.889142	5.67936e-05	0.000810569	FAM234A	family with sequence similarity 234, member A
	TC0600007262.hg.1	1.24143	5.69019e-05	0.000810569	HIST1H3A	histone cluster 1, H3a
	TC1300008533.hg.1	0.810594	5.69278e-05	0.000810569	HSPH1	heat shock 105kDa/110kDa protein 1
	TC0500009009.hg.1	0.981074	5.69651e-05	0.000810569	TCERG1	transcription elongation regulator 1
	TC2000008318.hg.1	0.879022	5.69734e-05	0.000810569	FERMT1	fermitin family member 1
	TC2100007949.hg.1	1.29594	5.69797e-05	0.000810569	MIS18A	MIS18 kinetochore protein A
	TC1400010648.hg.1	-1.18877	5.70663e-05	0.000811269	BDKRB1	bradykinin receptor B1
	TC0400008902.hg.1	0.814684	5.71226e-05	0.000811478	ABCE1	ATP binding cassette subfamily E member 1
	TC1200007425.hg.1	0.82008	5.71558e-05	0.000811478	ARID2	AT rich interactive domain 2 (ARID, RFX-like)
	TC1000009737.hg.1	1.01584	5.72005e-05	0.000811582	ITIH5	inter-alpha-trypsin inhibitor heavy chain family, member 5
	TC0500009559.hg.1	0.843626	5.73398e-05	0.000812931	SFXN1	sideroflexin 1
	TC0X00010033.hg.1	0.811877	5.73706e-05	0.000812931	HDAC8	histone deacetylase 8
	TC2000008894.hg.1	1.30222	5.76027e-05	0.000815398	E2F1	E2F transcription factor 1
	TC1300008267.hg.1	1.00349	5.76199e-05	0.000815398	XPO4	exportin 4
	TC1600009252.hg.1	-1.26936	5.76703e-05	0.000815579	PPL	periplakin
	TC0200009964.hg.1	0.812192	5.77221e-05	0.00081578	HAT1	histone acetyltransferase 1
	TC1300009732.hg.1	1.57263	5.79514e-05	0.000818487	FAM155A	Jeck2013 ALT_ACCEPTOR, ALT_DONOR, coding, INTERNAL, intronic best transcript NM_001080396
	TC0500009422.hg.1	0.765162	5.8039e-05	0.000819193	NPM1	nucleophosmin (nucleolar phosphoprotein B23, numatrin)
	TC0600011697.hg.1	0.86922	5.84686e-05	0.000824719	CCDC167	coiled-coil domain containing 167
	TC1000006819.hg.1	1.77833	5.87207e-05	0.000827737	MCM10	minichromosome maintenance 10 replication initiation factor
	TC1700006627.hg.1	-0.936315	5.88174e-05	0.000828078	SPNS2	spinster homolog 2 (Drosophila)
	TC0200010577.hg.1	1.01213	5.88422e-05	0.000828078	ADAM23	ADAM metallopeptidase domain 23
	TC1700011575.hg.1	-0.936575	5.88594e-05	0.000828078	ABCA9	ATP binding cassette subfamily A member 9
	TC0800007305.hg.1	-1.62544	5.90619e-05	0.000830388	ZNF703	zinc finger protein 703
	TC0600009059.hg.1	-0.921416	5.91595e-05	0.000830686	FOXO3	forkhead box O3
	TC0X00008392.hg.1	0.865949	5.91596e-05	0.000830686	UTP14A	UTP14A small subunit (SSU) processome component
	TC0300013879.hg.1	-0.888135	5.9405e-05	0.000833592	IL20RB	interleukin 20 receptor beta
	TC0400009352.hg.1	1.01021	5.95569e-05	0.000835182	CEP44	centrosomal protein 44kDa
	TC0500013321.hg.1	0.745015	5.98415e-05	0.000838631	GTF2H2	general transcription factor IIH subunit 2
	TC0600014069.hg.1	0.796709	5.98981e-05	0.000838883	TMEM14B	transmembrane protein 14B
	TC1700008769.hg.1	-1.76624	6.00046e-05	0.000839832	KCNJ2	potassium channel, inwardly rectifying subfamily J, member 2
	TC0600007293.hg.1	1.6095	6.01033e-05	0.000840504	HIST1H2BI	histone cluster 1, H2bi
	TC1100012230.hg.1	-1.55119	6.01301e-05	0.000840504	EXPH5	exophilin 5
	TC0X00006686.hg.1	1.45773	6.06072e-05	0.0008461	GRPR	gastrin-releasing peptide receptor
	TC1800006748.hg.1	1.00019	6.06084e-05	0.0008461	SEH1L	SEH1-like nucleoporin
	TC2000008852.hg.1	-1.05457	6.07458e-05	0.000847472	NOL4L	nucleolar protein 4-like
	TC1000011168.hg.1	-1.00582	6.09472e-05	0.000849736	ZCCHC24	zinc finger, CCHC domain containing 24
	TC0200012959.hg.1	0.763447	6.10162e-05	0.000850151	NFU1	NFU1 iron-sulfur cluster scaffold
	TC1100009657.hg.1	-2.04543	6.10586e-05	0.000850195	IFITM3	interferon induced transmembrane protein 3
	TC1700008438.hg.1	0.794272	6.11681e-05	0.000851174	RAD51C	RAD51 paralog C
	TC0600007617.hg.1	-1.02669	6.12739e-05	0.0008521	C6orf48	chromosome 6 open reading frame 48
	TC1200008726.hg.1	-2.71798	6.14951e-05	0.000854628	TCP11L2	t-complex 11, testis-specific-like 2
	TC1200012646.hg.1	-0.779067	6.15643e-05	0.000854968	ESYT1	extended synaptotagmin-like protein 1
	TC0900012167.hg.1	-1.55677	6.15983e-05	0.000854968	GSN	gelsolin
	TC0200016018.hg.1	0.816728	6.21133e-05	0.000861564	NCL	nucleolin
	TC0X00007970.hg.1	1.45759	6.22137e-05	0.000861836	NXF2B	nuclear RNA export factor 2B
	TC1600006593.hg.1	-1.07574	6.22521e-05	0.000861836	RAB26	RAB26, member RAS oncogene family
	TC1900008292.hg.1	1.01121	6.25577e-05	0.000865515	TOMM40	translocase of outer mitochondrial membrane 40 homolog (yeast)
	TC1300007706.hg.1	1.13465	6.27544e-05	0.000867683	MIR17HG	miR-17-92 cluster host gene
	TC0400012181.hg.1	3.42503	6.28089e-05	0.000867882	FGA	fibrinogen alpha chain
	TC1700007504.hg.1	0.787557	6.28773e-05	0.000868274	RHOT1	ras homolog family member T1
	TC0900008574.hg.1	-0.791779	6.2941e-05	0.000868602	TRIM32	tripartite motif containing 32
	TC0200009829.hg.1	1.16836	6.3071e-05	0.00086914	GCA	grancalcin, EF-hand calcium binding protein
	TC1900010943.hg.1	-1.13055	6.30868e-05	0.00086914	RTN2	reticulon 2
	TC0100014202.hg.1	1.4024	6.31002e-05	0.00086914	ORC1	origin recognition complex subunit 1
	TC0900006522.hg.1	-0.862052	6.31636e-05	0.000869461	SLC1A1	solute carrier family 1 (neuronal/epithelial high affinity glutamate transporter, system Xag), member 1
	TC2200007206.hg.1	1.4042	6.34538e-05	0.000872902	MCM5	minichromosome maintenance complex component 5
	TC1500006786.hg.1	-1.24686	6.36123e-05	0.000874191	SCG5	secretogranin V
	TC1000010531.hg.1	1.42776	6.36281e-05	0.000874191	NPY4R	neuropeptide Y receptor Y4
	TC2100007331.hg.1	-0.991769	6.38367e-05	0.000876336	AGPAT3	1-acylglycerol-3-phosphate O-acyltransferase 3
	TC0500009268.hg.1	0.828803	6.3865e-05	0.000876336	TTC1	tetratricopeptide repeat domain 1
	TC1000011556.hg.1	-0.753775	6.3948e-05	0.000876595	AVPI1	arginine vasopressin-induced 1
	TC0100017528.hg.1	0.730725	6.39647e-05	0.000876595	PARP1	poly(ADP-ribose) polymerase 1
	TC0100014685.hg.1	-1.18724	6.429e-05	0.000880497	ADGRL4	adhesion G protein-coupled receptor L4
	TC0300010648.hg.1	0.777389	6.44287e-05	0.00088184	DYNC1LI1	dynein, cytoplasmic 1, light intermediate chain 1
	TC0200015931.hg.1	1.40477	6.45456e-05	0.000882546	SLC19A3	solute carrier family 19 (thiamine transporter), member 3
	TC0900006554.hg.1	2.38871	6.45642e-05	0.000882546	INSL4	insulin-like 4 (placenta)
	TC1700010865.hg.1	-1.07904	6.46023e-05	0.000882546	PLCD3	phospholipase C, delta 3
	TC2000008217.hg.1	-0.979769	6.47932e-05	0.000884312	SLC4A11	solute carrier family 4, sodium borate transporter, member 11
	TC1900011632.hg.1	-0.983201	6.48455e-05	0.000884312	ZBTB45	zinc finger and BTB domain containing 45
	TC1000008019.hg.1	0.841713	6.48539e-05	0.000884312	NUDT13	nudix hydrolase 13
	TC1700007170.hg.1	-0.749504	6.49422e-05	0.000884762	MAPK7	mitogen-activated protein kinase 7
	TC1700007360.hg.1	0.756514	6.49685e-05	0.000884762	TMEM97	transmembrane protein 97
	TC0X00007540.hg.1	-0.965121	6.50176e-05	0.000884876	DLG3	discs, large homolog 3 (Drosophila)
	TC1800007667.hg.1	1.13148	6.51014e-05	0.000885023	TIMM21	translocase of inner mitochondrial membrane 21 homolog (yeast)
	TC0400007357.hg.1	0.725201	6.511e-05	0.000885023	TMEM33	transmembrane protein 33
	TC0500010865.hg.1	1.33118	6.5391e-05	0.000887349	DEPDC1B	DEP domain containing 1B
	TC0300012243.hg.1	-1.40872	6.54167e-05	0.000887349	SLC12A8	solute carrier family 12, member 8
	TC0100010499.hg.1	0.867729	6.54207e-05	0.000887349	POU2F1	POU class 2 homeobox 1
	TC1000007883.hg.1	-0.852903	6.54448e-05	0.000887349	SRGN	serglycin
	TC0100011276.hg.1	0.849803	6.5493e-05	0.000887448	SNRPE	small nuclear ribonucleoprotein polypeptide E
	TC0800012144.hg.1	0.705574	6.5695e-05	0.000889631	EEF1D	eukaryotic translation elongation factor 1 delta (guanine nucleotide exchange protein)
	TC0100013897.hg.1	-0.856249	6.60174e-05	0.000893274	P3H1	prolyl 3-hydroxylase 1
	TC1100013071.hg.1	0.872722	6.60465e-05	0.000893274	POLD3	polymerase (DNA-directed), delta 3, accessory subunit
	TC0200009994.hg.1	1.58985	6.62275e-05	0.000895165	CDCA7	cell division cycle associated 7
	TC1200009416.hg.1	0.754878	6.63667e-05	0.000896487	RAN	RAN, member RAS oncogene family
	TC0800009865.hg.1	-1.16601	6.65026e-05	0.000897765	RP11-875O11.1	---
	TC1200006645.hg.1	-1.02648	6.65691e-05	0.000898103	CD4	CD4 molecule
	TC0200009402.hg.1	0.761499	6.68946e-05	0.000901934	MGAT5	mannosyl (alpha-1,6-)-glycoprotein beta-1,6-N-acetyl-glucosaminyltransferase
	TC0X00008836.hg.1	-1.40257	6.7059e-05	0.000903088	PLXNA3	plexin A3
	TC0100018497.hg.1	-0.838546	6.70634e-05	0.000903088	SHC1	SHC (Src homology 2 domain containing) transforming protein 1
	TC0100007447.hg.1	0.94007	6.72091e-05	0.000904019	CEP85	centrosomal protein 85kDa
	TC1600007107.hg.1	-0.838014	6.72159e-05	0.000904019	TMC5	transmembrane channel like 5
	TC1100011742.hg.1	-0.919792	6.72966e-05	0.000904542	KCTD21	potassium channel tetramerization domain containing 21
	TC0600014189.hg.1	1.23161	6.74148e-05	0.000905571	LTV1	LTV1 ribosome biogenesis factor
	TC0600011644.hg.1	0.796883	6.78112e-05	0.000910115	SRPK1	SRSF protein kinase 1
	TC0X00009964.hg.1	0.806909	6.78387e-05	0.000910115	PDZD11	PDZ domain containing 11
	TC1400006663.hg.1	-1.13268	6.7879e-05	0.000910115	LRP10	LDL receptor related protein 10
	TC1900011860.hg.1	0.982932	6.82423e-05	0.000914421	DNMT1	DNA (cytosine-5-)-methyltransferase 1
	TC0100015791.hg.1	0.960437	6.85385e-05	0.000917824	POGZ	Transcript Identified by AceView, Entrez Gene ID(s) 23126
	TC0400009747.hg.1	-0.780719	6.89019e-05	0.000922121	TMEM129	transmembrane protein 129, E3 ubiquitin protein ligase
	TC0X00008097.hg.1	0.772975	6.9112e-05	0.000924363	NXT2	nuclear transport factor 2-like export factor 2
	TC0100007858.hg.1	0.813809	6.92858e-05	0.000926115	UTP11L	UTP11-like, U3 small nucleolar ribonucleoprotein (yeast)
	TC1700008895.hg.1	0.981373	6.93735e-05	0.000926718	NUP85	nucleoporin 85kDa
	TC0600006731.hg.1	0.762024	6.95883e-05	0.000928698	PRPF4B	pre-mRNA processing factor 4B
	TC1900011399.hg.1	-0.86985	6.96074e-05	0.000928698	MBOAT7	membrane bound O-acyltransferase domain containing 7
	TC0200016659.hg.1	1.08147	6.97392e-05	0.000929884	ATP6V1E2	ATPase, H+ transporting, lysosomal 31kDa, V1 subunit E2
	TC1500008043.hg.1	-0.91213	6.99886e-05	0.000932636	ABHD17C	abhydrolase domain containing 17C
	TC0900008043.hg.1	-0.926571	7.0197e-05	0.000934448	C9orf3	chromosome 9 open reading frame 3
	TC0200007257.hg.1	0.758969	7.02106e-05	0.000934448	NDUFAF7	NADH dehydrogenase (ubiquinone) complex I, assembly factor 7
	TC0300008506.hg.1	1.09088	7.02783e-05	0.000934774	LRRC58	Memczak2013 ANTISENSE, CDS, coding, INTERNAL, intronic, UTR3 best transcript NM_001099678
	TC0300013555.hg.1	1.09955	7.05571e-05	0.000937908	MB21D2	Mab-21 domain containing 2
	TC0200012742.hg.1	0.728046	7.06208e-05	0.00093818	XPO1	exportin 1
	TC0100017860.hg.1	0.784796	7.06722e-05	0.000938288	HEATR1	HEAT repeat containing 1
	TC0300014034.hg.1	0.84469	7.07235e-05	0.000938395	COX17	COX17 cytochrome c oxidase copper chaperone
	TC0500008871.hg.1	-0.92131	7.08604e-05	0.000939637	PCDHA9	protocadherin alpha 9
	TC0600009327.hg.1	0.745132	7.0999e-05	0.000940899	PKIB	protein kinase (cAMP-dependent, catalytic) inhibitor beta
	TC0900007663.hg.1	0.756365	7.15048e-05	0.000947024	CEP78	centrosomal protein 78kDa
	TC1700011746.hg.1	0.937603	7.16812e-05	0.000948782	SLC25A19	solute carrier family 25 (mitochondrial thiamine pyrophosphate carrier), member 19
	TC1700009619.hg.1	-0.896154	7.19321e-05	0.000951521	DLG4	discs, large homolog 4 (Drosophila)
	TC1200008669.hg.1	1.14863	7.20973e-05	0.000953125	TDG	thymine DNA glycosylase
	TC1800007595.hg.1	-0.841162	7.23456e-05	0.000955585	CCDC102B	coiled-coil domain containing 102B
	TC0200013567.hg.1	0.81016	7.23838e-05	0.000955585	ANKRD36B	ankyrin repeat domain 36B
	TC0X00006480.hg.1	-0.759122	7.24155e-05	0.000955585	XG	Xg blood group
	TC1100006879.hg.1	-0.979899	7.2513e-05	0.00095629	PARVA	parvin, alpha
	TC0400012126.hg.1	0.731687	7.25949e-05	0.000956448	GATB	glutamyl-tRNA(Gln) amidotransferase, subunit B
	TC1200012831.hg.1	1.52318	7.26464e-05	0.000956448	DEPDC4	DEP domain containing 4
	TC2200008888.hg.1	-0.794753	7.26572e-05	0.000956448	A4GALT	alpha 1,4-galactosyltransferase
	TC0100014340.hg.1	-0.950782	7.27126e-05	0.000956596	TACSTD2	tumor-associated calcium signal transducer 2
	TC1600009620.hg.1	0.800889	7.30942e-05	0.000961034	SMG1	SMG1 phosphatidylinositol 3-kinase-related kinase
	TC2200008146.hg.1	1.00828	7.32681e-05	0.000962736	RSPH14	radial spoke head 14 homolog (Chlamydomonas)
	TC0600010681.hg.1	1.22614	7.33542e-05	0.000963285	RPP40	ribonuclease P/MRP 40kDa subunit
	TC1200008126.hg.1	0.770807	7.35651e-05	0.000965469	CPSF6	cleavage and polyadenylation specific factor 6
	TC1700007189.hg.1	0.878889	7.36773e-05	0.000966357	ALDH3A2	aldehyde dehydrogenase 3 family, member A2
	TC0400006689.hg.1	-0.95059	7.38067e-05	0.00096747	MAN2B2	mannosidase, alpha, class 2B, member 2
	TC1700011045.hg.1	0.82001	7.39564e-05	0.000968846	PHB	prohibitin
	TC0200008469.hg.1	0.849249	7.4116e-05	0.000970352	FAHD2A	Transcript Identified by AceView, Entrez Gene ID(s) 51011
	TC1200006909.hg.1	-1.43634	7.44374e-05	0.000973972	EMP1	epithelial membrane protein 1
	TC0800006884.hg.1	0.755361	7.48131e-05	0.000978029	PCM1	Transcript Identified by AceView, Entrez Gene ID(s) 5108
	TC0500013336.hg.1	-1.08807	7.48377e-05	0.000978029	SSBP2	single-stranded DNA binding protein 2
	TC0X00009185.hg.1	0.954335	7.50754e-05	0.000980545	SCML2	sex comb on midleg-like 2 (Drosophila)
	TC0600009772.hg.1	-0.835593	7.51548e-05	0.000980992	SASH1	SAM and SH3 domain containing 1
	TC0200012297.hg.1	0.95811	7.52404e-05	0.000981075	SRSF7	serine/arginine-rich splicing factor 7
	TC1300006729.hg.1	0.748951	7.52722e-05	0.000981075	POMP	proteasome maturation protein
	TC0600014153.hg.1	0.925102	7.52968e-05	0.000981075	CFAP206	cilia and flagella associated protein 206
	TC0800011579.hg.1	-0.949298	7.55914e-05	0.000984321	EXT1	exostosin glycosyltransferase 1
	TC1600007966.hg.1	-0.77854	7.58661e-05	0.000986388	MT1H	metallothionein 1H
	TC0100014014.hg.1	0.883962	7.58802e-05	0.000986388	PRDX1	peroxiredoxin 1
	TC1400007036.hg.1	0.800792	7.58865e-05	0.000986388	PRPF39	pre-mRNA processing factor 39
	TC1100012037.hg.1	-1.36437	7.61798e-05	0.000989608	MAML2	mastermind-like transcriptional coactivator 2
	TC1800007963.hg.1	-1.16264	7.64003e-05	0.000991878	EPB41L3	erythrocyte membrane protein band 4.1-like 3
	TC0X00007012.hg.1	-0.743732	7.66558e-05	0.0009946	ATP6AP2	ATPase, H+ transporting, lysosomal accessory protein 2
	TC0600011725.hg.1	0.819796	7.67792e-05	0.000995506	GLO1	glyoxalase I
	TC1400009351.hg.1	0.829746	7.68533e-05	0.000995506	SIX1	SIX homeobox 1
	TC0800007102.hg.1	-1.64837	7.68633e-05	0.000995506	PTK2B	protein tyrosine kinase 2 beta
	TC2000009887.hg.1	0.842611	7.69583e-05	0.000996142	PLCB1	phospholipase C, beta 1 (phosphoinositide-specific)
	TC0100014910.hg.1	-1.36282	7.70817e-05	0.00099709	TGFBR3	transforming growth factor beta receptor III
	TC0500009587.hg.1	0.834489	7.71367e-05	0.00099709	HIGD2A	HIG1 hypoxia inducible domain family, member 2A
	TC0900012141.hg.1	-0.887454	7.72038e-05	0.00099709	GCNT1	glucosaminyl (N-acetyl) transferase 1, core 2
	TC0600007158.hg.1	-1.69604	7.72154e-05	0.00099709	SOX4	SRY box 4

## Sheet: H1299 Control vs hEML-CM DEG
	Table S1 (H1299)
	Clariom D transcript cluster	logFC	P.Value	adj.P.Val	SYMBOL	GENENAME
	TC0500012138.hg.1	-3.22161	3.14203e-10	1.50001e-06	SPOCK1	sparc/osteonectin, cwcv and kazal-like domains proteoglycan (testican) 1
	TC0100014543.hg.1	2.69187	3.50964e-10	1.50001e-06	DEPDC1	DEP domain containing 1
	TC0100011581.hg.1	2.6512	3.60417e-10	1.50001e-06	CENPF	centromere protein F
	TC0100015598.hg.1	-3.96228	4.25323e-10	1.50001e-06	TXNIP	thioredoxin interacting protein
	TC1200010022.hg.1	-2.7305	4.96511e-10	1.50001e-06	MGP	matrix Gla protein
	TC0600008630.hg.1	3.00376	5.2309e-10	1.50001e-06	TTK	TTK protein kinase
	TC0100015750.hg.1	2.66052	5.53151e-10	1.50001e-06	HORMAD1	HORMA domain containing 1
	TC1200010006.hg.1	2.74261	8.28155e-10	1.81531e-06	PLBD1	phospholipase B domain containing 1
	TC0300011834.hg.1	-2.83072	9.49729e-10	1.81531e-06	FILIP1L	filamin A interacting protein 1-like
	TC1100010418.hg.1	2.71911	1.02354e-09	1.81531e-06	KIF18A	kinesin family member 18A
	TC0800007899.hg.1	-2.63753	1.08245e-09	1.81531e-06	SULF1	sulfatase 1
	TC0X00008785.hg.1	-2.79669	1.12541e-09	1.81531e-06	BGN	biglycan
	TC1200011495.hg.1	-2.43379	1.24911e-09	1.81531e-06	LUM	lumican
	TC1700010618.hg.1	2.35839	1.26011e-09	1.81531e-06	TOP2A	topoisomerase (DNA) II alpha
	TC0600013998.hg.1	-2.87824	1.33885e-09	1.81531e-06	THBS2	thrombospondin 2
	TC1000012235.hg.1	2.24725	1.96474e-09	2.12961e-06	MKI67	marker of proliferation Ki-67
	TC0X00008596.hg.1	-2.80411	1.97377e-09	2.12961e-06	CDR1	Memczak2013 ANTISENSE, CDS, coding, downstream_end, upstream_start, UTR3, UTR5 best transcript NM_004065
	TC0X00007235.hg.1	2.64002	2.03362e-09	2.12961e-06	GAGE4	G antigen 4
	TC0X00008734.hg.1	2.30272	2.04785e-09	2.12961e-06	PASD1	PAS domain containing 1
	TC0X00007231.hg.1	2.60832	2.30683e-09	2.12961e-06	GAGE12H	G antigen 12H
	TC0X00007232.hg.1	2.60832	2.30683e-09	2.12961e-06	GAGE12D	G antigen 12D
	TC0X00007233.hg.1	2.60832	2.30683e-09	2.12961e-06	GAGE12G	G antigen 12G
	TC0X00007285.hg.1	3.05084	2.40388e-09	2.12961e-06	XAGE1B	X antigen family, member 1B
	TC1500007695.hg.1	2.30071	2.46287e-09	2.12961e-06	PAQR5	progestin and adipoQ receptor family member V
	TC0500012519.hg.1	-3.19478	2.66175e-09	2.12961e-06	SPARC	secreted protein, acidic, cysteine-rich (osteonectin)
	TC0400006994.hg.1	2.54171	2.80081e-09	2.12961e-06	NCAPG	non-SMC condensin I complex subunit G
	TC0500013328.hg.1	2.20317	2.82708e-09	2.12961e-06	FAM169A	family with sequence similarity 169, member A
	TC2000007083.hg.1	2.5497	2.91435e-09	2.12961e-06	ID1	inhibitor of DNA binding 1, dominant negative helix-loop-helix protein
	TC0400011973.hg.1	2.17766	2.94498e-09	2.12961e-06	CLGN	calmegin
	TC1500007196.hg.1	2.30002	3.19547e-09	2.17041e-06	SLC27A2	solute carrier family 27 (fatty acid transporter), member 2
	TC1900011705.hg.1	2.04012	3.30126e-09	2.17041e-06	TDRD12	tudor domain containing 12
	TC0100016891.hg.1	2.46525	3.47869e-09	2.17041e-06	KIF14	kinesin family member 14
	TC1500006785.hg.1	2.13714	3.48326e-09	2.17041e-06	ARHGAP11B	Rho GTPase activating protein 11B
	TC1800006484.hg.1	2.40693	3.50163e-09	2.17041e-06	NDC80	NDC80 kinetochore complex component
	TC1000012428.hg.1	-3.12195	4.11251e-09	2.47825e-06	AKR1C3	aldo-keto reductase family 1, member C3
	TC2200008136.hg.1	2.164	4.84386e-09	2.84007e-06	PRAME	preferentially expressed antigen in melanoma
	TC1200011752.hg.1	-2.23993	4.98124e-09	2.84376e-06	GLT8D2	glycosyltransferase 8 domain containing 2
	TC0400008664.hg.1	2.11639	5.41806e-09	3.0081e-06	PLK4	polo-like kinase 4
	TC0600006918.hg.1	2.35963	5.54642e-09	3.0081e-06	GCNT2	glucosaminyl (N-acetyl) transferase 2, I-branching enzyme (I blood group)
	TC1000008482.hg.1	1.96718	5.75809e-09	3.04673e-06	CEP55	centrosomal protein 55kDa
	TC1500007392.hg.1	2.37575	5.9893e-09	3.09361e-06	CCNB2	cyclin B2
	TC0X00010989.hg.1	-1.99838	6.86564e-09	3.46379e-06	LDOC1	leucine zipper, down-regulated in cancer 1
	TC1200012143.hg.1	1.92446	7.14251e-09	3.52158e-06	CIT	citron rho-interacting serine/threonine kinase
	TC0X00007537.hg.1	2.21896	8.4582e-09	3.99449e-06	KIF4A	kinesin family member 4A
	TC1200009621.hg.1	2.06543	8.58428e-09	3.99449e-06	FOXM1	forkhead box M1
	TC0200012656.hg.1	-2.87214	8.65404e-09	3.99449e-06	EFEMP1	EGF containing fibulin-like extracellular matrix protein 1
	TC0500012166.hg.1	2.09673	9.9441e-09	4.49432e-06	CDC25C	cell division cycle 25C
	TC0700006890.hg.1	-1.97031	1.06687e-08	4.72341e-06	IL6	interleukin 6
	TC0400010785.hg.1	-3.39493	1.11267e-08	4.82767e-06	IGFBP7	insulin like growth factor binding protein 7
	TC1000010273.hg.1	-2.41054	1.15273e-08	4.89704e-06	NRP1	neuropilin 1
	TC0500008544.hg.1	2.11103	1.17381e-08	4.89704e-06	LMNB1	lamin B1
	TC0100010244.hg.1	-2.81856	1.22797e-08	4.914e-06	IFI16	interferon, gamma-inducible protein 16
	TC1500007699.hg.1	1.84806	1.24532e-08	4.914e-06	KIF23	kinesin family member 23
	TC1500010846.hg.1	1.8611	1.24583e-08	4.914e-06	GOLGA8K	golgin A8 family, member K
	TC1900009752.hg.1	-2.42599	1.27328e-08	4.93259e-06	PRDX2	peroxiredoxin 2
	TC1100012957.hg.1	-2.59636	1.32971e-08	5.06081e-06	TRIM22	tripartite motif containing 22
	TC1400009248.hg.1	2.61306	1.35645e-08	5.07359e-06	DLGAP5	discs, large (Drosophila) homolog-associated protein 5
	TC0200016099.hg.1	1.97292	1.43673e-08	5.19474e-06	HJURP	Holliday junction recognition protein
	TC0800011679.hg.1	1.9902	1.46611e-08	5.21406e-06	ATAD2	ATPase family, AAA domain containing 2
	TC1300006658.hg.1	-2.16509	1.50056e-08	5.2505e-06	WASF3	WAS protein family, member 3
	TC1800007316.hg.1	2.05727	1.60902e-08	5.54065e-06	SKA1	spindle and kinetochore associated complex subunit 1
	TC0500010842.hg.1	1.98062	1.66955e-08	5.58741e-06	PDE4D	phosphodiesterase 4D, cAMP-specific
	TC1000007883.hg.1	-2.16889	1.67411e-08	5.58741e-06	SRGN	serglycin
	TC0100016831.hg.1	1.95832	1.73938e-08	5.69601e-06	ASPM	abnormal spindle microtubule assembly
	TC0100010397.hg.1	2.23718	1.75916e-08	5.69601e-06	NUF2	NUF2, NDC80 kinetochore complex component
	TC0500013242.hg.1	1.75271	1.86509e-08	5.95018e-06	PCDHB6	protocadherin beta 6
	TC0400010141.hg.1	-1.86855	1.90312e-08	5.98351e-06	LDB2	LIM domain binding 2
	TSUnmapped00000627.hg.1	2.0761	1.93653e-08	6.00159e-06	KIF15	kinesin family member 15
	TC1700009679.hg.1	1.91678	1.96481e-08	6.00345e-06	AURKB	aurora kinase B
	TC1500008442.hg.1	-1.82947	2.04126e-08	6.15044e-06	NR2F2	nuclear receptor subfamily 2, group F, member 2
	TC0400011477.hg.1	2.14855	2.13796e-08	6.29176e-06	CENPE	centromere protein E
	TC0300007223.hg.1	2.03626	2.16848e-08	6.29176e-06	KIF15	kinesin family member 15
	TC0200006677.hg.1	2.158	2.17517e-08	6.29176e-06	RRM2	ribonucleotide reductase M2
	TC1400007201.hg.1	2.3869	2.20824e-08	6.30337e-06	CDKN3	cyclin-dependent kinase inhibitor 3
	TC1000006880.hg.1	1.85954	2.33113e-08	6.42676e-06	PTER	phosphotriesterase related
	TC1400006659.hg.1	-1.78838	2.3837e-08	6.42676e-06	MMP14	matrix metallopeptidase 14 (membrane-inserted)
	TC0X00010661.hg.1	1.99134	2.39098e-08	6.42676e-06	RHOXF2B	Rhox homeobox family, member 2B
	TC1500008772.hg.1	2.31967	2.39959e-08	6.42676e-06	GABRB3	gamma-aminobutyric acid (GABA) A receptor, beta 3
	TC1600007235.hg.1	2.14649	2.45403e-08	6.4924e-06	PLK1	polo-like kinase 1
	TC1700008186.hg.1	1.90496	2.54561e-08	6.65356e-06	IGF2BP1	insulin-like growth factor 2 mRNA binding protein 1
	TC0100017216.hg.1	1.87862	2.64344e-08	6.827e-06	NEK2	NIMA-related kinase 2
	TC0100008101.hg.1	2.74331	2.69549e-08	6.87028e-06	KIF2C	kinesin family member 2C
	TC1000012427.hg.1	-2.14925	2.72354e-08	6.87028e-06	AKR1C1	aldo-keto reductase family 1, member C1
	TC0500011852.hg.1	-2.69658	2.85336e-08	7.11502e-06	LOX	lysyl oxidase
	TC1700007469.hg.1	1.8061	2.90782e-08	7.15949e-06	ATAD5	ATPase family, AAA domain containing 5
	TC0100018440.hg.1	1.93915	2.94015e-08	7.15949e-06	STIL	SCL/TAL1 interrupting locus
	TC1200008275.hg.1	2.23317	2.97019e-08	7.15949e-06	SYT1	synaptotagmin I
	TC0200012161.hg.1	2.26562	3.023e-08	7.20669e-06	GALNT14	polypeptide N-acetylgalactosaminyltransferase 14
	TC1000008471.hg.1	1.89798	3.06871e-08	7.23614e-06	KIF11	kinesin family member 11
	TC0900010797.hg.1	-1.63247	3.25525e-08	7.59348e-06	ASPN	asporin
	TC0600010802.hg.1	1.59917	3.52618e-08	8.06946e-06	ELOVL2	ELOVL fatty acid elongase 2
	TC2000009317.hg.1	-1.7095	3.53369e-08	8.06946e-06	SULF2	sulfatase 2
	TC0900007129.hg.1	1.78485	3.75971e-08	8.49615e-06	MELK	maternal embryonic leucine zipper kinase
	TC0X00008272.hg.1	1.93267	3.92745e-08	8.65084e-06	RHOXF2	Rhox homeobox family, member 2
	TC0300013146.hg.1	-2.05871	3.94779e-08	8.65084e-06	TNFSF10	tumor necrosis factor (ligand) superfamily, member 10
	TC0800012433.hg.1	2.22069	4.26074e-08	9.24325e-06	TPD52	tumor protein D52
	TC1600010561.hg.1	-1.75388	4.4935e-08	9.65168e-06	CDH11	cadherin 11, type 2, OB-cadherin (osteoblast)
	TC0100012172.hg.1	2.42898	4.73277e-08	9.90591e-06	EXO1	exonuclease 1
	TC0400012796.hg.1	-1.88353	4.76438e-08	9.90591e-06	PDGFRA	platelet-derived growth factor receptor, alpha polypeptide
	TC0700013290.hg.1	1.86235	4.76516e-08	9.90591e-06	NCAPG2	non-SMC condensin II complex subunit G2
	TC0200016193.hg.1	-1.66481	4.79847e-08	9.90591e-06	COL6A3	collagen, type VI, alpha 3
	TC0400012644.hg.1	-1.6433	5.03819e-08	1.02148e-05	SORBS2	sorbin and SH3 domain containing 2
	TC1600010168.hg.1	1.91035	5.14879e-08	1.03424e-05	SHCBP1	SHC SH2-domain binding protein 1
	TC0100008057.hg.1	1.93675	5.32976e-08	1.05872e-05	CDC20	cell division cycle 20
	TC0800007065.hg.1	1.73289	5.37221e-08	1.05872e-05	CDCA2	cell division cycle associated 2
	TC1700012285.hg.1	1.97112	5.41708e-08	1.05872e-05	PRR11	proline rich 11
	TC0100013700.hg.1	1.8488	5.66236e-08	1.08794e-05	CLSPN	claspin
	TC0700007198.hg.1	1.78093	5.66689e-08	1.08794e-05	ANLN	anillin actin binding protein
	TC0300008550.hg.1	-1.59456	5.91854e-08	1.11649e-05	CSTA	cystatin A (stefin A)
	TC1500010463.hg.1	2.06242	6.18721e-08	1.15711e-05	PRC1	protein regulator of cytokinesis 1
	TC0800011611.hg.1	-1.57887	6.31402e-08	1.16662e-05	TNFRSF11B	tumor necrosis factor receptor superfamily, member 11b
	TC1500009738.hg.1	2.02835	6.3456e-08	1.16662e-05	KIAA0101	KIAA0101
	TC0800011148.hg.1	1.7543	6.67272e-08	1.20625e-05	CCNE2	cyclin E2
	TC0300012164.hg.1	1.9383	6.69645e-08	1.20625e-05	POLQ	polymerase (DNA directed), theta
	TC0600012293.hg.1	1.73559	6.77561e-08	1.20625e-05	MB21D1	Mab-21 domain containing 1
	TC1500006963.hg.1	1.79486	6.78358e-08	1.20625e-05	CASC5	cancer susceptibility candidate 5
	TC0200014771.hg.1	-2.17029	7.49847e-08	1.32253e-05	FAP	fibroblast activation protein alpha
	TC1200010024.hg.1	-1.61251	8.02152e-08	1.40338e-05	ARHGDIB	Rho GDP dissociation inhibitor (GDI) beta
	TC1400008705.hg.1	-2.10096	8.09642e-08	1.40515e-05	SLC7A8	solute carrier family 7 (amino acid transporter light chain, L system), member 8
	TC1100013087.hg.1	1.82475	8.24135e-08	1.4099e-05	BIRC3	baculoviral IAP repeat containing 3
	TC0300010329.hg.1	2.31174	8.25379e-08	1.4099e-05	NUP210	nucleoporin 210kDa
	TC1300007870.hg.1	-1.91641	8.34636e-08	1.41458e-05	ITGBL1	integrin beta like 1
	TC1700012265.hg.1	1.99529	8.50044e-08	1.42658e-05	MEIOC	meiosis specific with coiled-coil domain
	TC1100007727.hg.1	1.91857	8.54871e-08	1.42658e-05	FAM111B	family with sequence similarity 111, member B
	TC0Y00006433.hg.1	1.67953	9.48564e-08	1.55895e-05	PLCXD1	phosphatidylinositol-specific phospholipase C, X domain containing 1
	TC0200010239.hg.1	-1.86841	9.87729e-08	1.61111e-05	COL3A1	collagen, type III, alpha 1
	TC1400007495.hg.1	1.80158	1.01094e-07	1.63666e-05	PLEKHH1	pleckstrin homology domain containing, family H (with MyTH4 domain) member 1
	TC0200013750.hg.1	-1.73342	1.03356e-07	1.65417e-05	FHL2	four and a half LIM domains 2
	TC1500008328.hg.1	1.46482	1.037e-07	1.65417e-05	BLM	Bloom syndrome, RecQ helicase-like
	TC0500010869.hg.1	1.79443	1.05079e-07	1.65552e-05	ELOVL7	ELOVL fatty acid elongase 7
	TC0600007274.hg.1	1.61729	1.05433e-07	1.65552e-05	HIST1H2BD	histone cluster 1, H2bd
	TC1200009209.hg.1	1.59009	1.06417e-07	1.65552e-05	KNTC1	kinetochore associated 1
	TC0200008627.hg.1	-1.8838	1.06985e-07	1.65552e-05	NPAS2	neuronal PAS domain protein 2
	TC0100009183.hg.1	-1.86339	1.0801e-07	1.65552e-05	PALMD	palmdelphin
	TC0X00011289.hg.1	1.61625	1.08364e-07	1.65552e-05	GAGE2B	G antigen 2B
	TC0100013272.hg.1	1.62799	1.09379e-07	1.65935e-05	HTR1D	5-hydroxytryptamine (serotonin) receptor 1D, G protein-coupled
	TC1700010358.hg.1	-2.51174	1.13202e-07	1.70542e-05	MYO1D	myosin ID
	TC0600012544.hg.1	1.8106	1.16063e-07	1.72944e-05	RRAGD	Ras-related GTP binding D
	TC0300008148.hg.1	-2.56896	1.16983e-07	1.72944e-05	TMEM45A	transmembrane protein 45A
	TC1100006831.hg.1	-1.45218	1.19388e-07	1.72944e-05	ADM	adrenomedullin
	TC0600009498.hg.1	1.67647	1.19825e-07	1.72944e-05	EYA4	EYA transcriptional coactivator and phosphatase 4
	TC0300013520.hg.1	2.04038	1.20107e-07	1.72944e-05	CLDN1	claudin 1
	TC2000006628.hg.1	1.62794	1.20357e-07	1.72944e-05	MCM8	minichromosome maintenance 8 homologous recombination repair factor
	TC0X00010369.hg.1	-2.30433	1.2092e-07	1.72944e-05	ARMCX2	armadillo repeat containing, X-linked 2
	TC0600011232.hg.1	1.94138	1.21174e-07	1.72944e-05	HIST1H1B	histone cluster 1, H1b
	TC0X00011288.hg.1	2.01177	1.21987e-07	1.72966e-05	GAGE12I	G antigen 12I
	TC0700010965.hg.1	-2.33549	1.23858e-07	1.74479e-05	IGFBP3	insulin like growth factor binding protein 3
	TC0500007681.hg.1	1.54114	1.25444e-07	1.75573e-05	OCLN	occludin
	TC0800010685.hg.1	1.78681	1.26504e-07	1.75922e-05	MYBL1	v-myb avian myeloblastosis viral oncogene homolog-like 1
	TC0700009230.hg.1	-1.80716	1.3657e-07	1.8871e-05	AKR1B10	aldo-keto reductase family 1, member B10 (aldose reductase)
	TC0600013119.hg.1	1.59555	1.41815e-07	1.94063e-05	SOGA3	SOGA family member 3
	TC1600007959.hg.1	-2.33305	1.42233e-07	1.94063e-05	MT1E	metallothionein 1E
	TC1600011292.hg.1	1.81823	1.44256e-07	1.9492e-05	FANCA	Fanconi anemia complementation group A
	TC1800007850.hg.1	-1.58951	1.46083e-07	1.9492e-05	COLEC12	collectin sub-family member 12
	TC0600014070.hg.1	1.6208	1.46317e-07	1.9492e-05	SYCP2L	synaptonemal complex protein 2-like
	TC0900011394.hg.1	1.62195	1.46486e-07	1.9492e-05	C5	complement component 5
	TC0600007847.hg.1	-2.18625	1.47353e-07	1.9492e-05	CDKN1A	cyclin-dependent kinase inhibitor 1A (p21, Cip1)
	TC1000007748.hg.1	2.22201	1.5277e-07	2.00583e-05	CDK1	cyclin-dependent kinase 1
	TC0800010382.hg.1	-2.29941	1.53763e-07	2.00583e-05	SNAI2	snail family zinc finger 2
	TC1100013075.hg.1	1.76771	1.54851e-07	2.00583e-05	DDIAS	DNA damage-induced apoptosis suppressor
	TC0600012801.hg.1	-1.60196	1.55878e-07	2.00583e-05	SESN1	sestrin 1
	TC0700011658.hg.1	2.65287	1.56258e-07	2.00583e-05	SEMA3E	sema domain, immunoglobulin domain (Ig), short basic domain, secreted, (semaphorin) 3E
	TC0800008371.hg.1	2.01757	1.57212e-07	2.00621e-05	SPAG1	sperm associated antigen 1
	TC0100011512.hg.1	1.53212	1.60986e-07	2.03068e-05	DTL	denticleless E3 ubiquitin protein ligase homolog (Drosophila)
	TC0X00007230.hg.1	1.92698	1.61002e-07	2.03068e-05	GAGE2D	G antigen 2D
	TC0600014083.hg.1	1.70134	1.6281e-07	2.04162e-05	HIST1H2AG	histone cluster 1, H2ag
	TC1700010763.hg.1	1.87352	1.68378e-07	2.09931e-05	BRCA1	breast cancer 1, early onset
	TC0300006622.hg.1	1.54876	1.72166e-07	2.13427e-05	PPARG	peroxisome proliferator-activated receptor gamma
	TC1100009982.hg.1	-1.48863	1.77526e-07	2.18821e-05	DCHS1	dachsous cadherin-related 1
	TC1800007198.hg.1	-1.70857	1.80881e-07	2.20717e-05	SLC14A1	solute carrier family 14 (urea transporter), member 1 (Kidd blood group)
	TC1100013221.hg.1	-1.49803	1.81099e-07	2.20717e-05	CASP1	caspase 1
	TC1700011892.hg.1	1.46518	1.82779e-07	2.20745e-05	TK1	thymidine kinase 1, soluble
	TC1400007404.hg.1	-2.22279	1.83157e-07	2.20745e-05	RHOJ	ras homolog family member J
	TC0300006905.hg.1	-1.527	1.86635e-07	2.23693e-05	RBMS3	RNA binding motif, single stranded interacting protein 3
	TC1000012516.hg.1	-2.1803	1.91243e-07	2.27957e-05	AKR1C2	aldo-keto reductase family 1, member C2
	TC1500010707.hg.1	1.82825	2.00423e-07	2.36323e-05	ARHGAP11B	Rho GTPase activating protein 11B
	TC0400012887.hg.1	1.54098	2.0044e-07	2.36323e-05	RNF212	ring finger protein 212
	TC0900008587.hg.1	-2.18687	2.04309e-07	2.38317e-05	TLR4	toll-like receptor 4
	TC1200008597.hg.1	1.52339	2.04328e-07	2.38317e-05	GAS2L3	growth arrest-specific 2 like 3
	TC1000012477.hg.1	1.48318	2.12938e-07	2.46278e-05	HELLS	helicase, lymphoid-specific
	TC1700006592.hg.1	1.60871	2.13425e-07	2.46278e-05	GSG2	germ cell associated 2 (haspin)
	TC0100009020.hg.1	1.41054	2.22951e-07	2.5591e-05	CDC7	cell division cycle 7
	TC0200013878.hg.1	1.98295	2.25015e-07	2.56038e-05	BUB1	BUB1 mitotic checkpoint serine/threonine kinase
	TC0X00007229.hg.1	2.13037	2.25423e-07	2.56038e-05	GAGE12F	G antigen 12F
	TC2200006607.hg.1	1.36009	2.33248e-07	2.62425e-05	CDC45	cell division cycle 45
	TC2000007089.hg.1	1.54194	2.34465e-07	2.62425e-05	TPX2	TPX2, microtubule-associated
	TC0600007374.hg.1	1.56989	2.34676e-07	2.62425e-05	HIST1H2AI	histone cluster 1, H2ai
	TC0300010476.hg.1	2.32442	2.37468e-07	2.64186e-05	SGOL1	shugoshin-like 1 (S. pombe)
	TC1600011398.hg.1	-1.79215	2.39479e-07	2.65065e-05	MMP2	matrix metallopeptidase 2
	TC1400009108.hg.1	1.41634	2.47362e-07	2.724e-05	POLE2	polymerase (DNA directed), epsilon 2, accessory subunit
	TC0300011849.hg.1	-2.40879	2.50772e-07	2.74638e-05	ABI3BP	ABI family, member 3 (NESH) binding protein
	TC0200006627.hg.1	2.31312	2.51927e-07	2.74638e-05	ID2	inhibitor of DNA binding 2, dominant negative helix-loop-helix protein
	TC0300009247.hg.1	1.53799	2.64361e-07	2.8626e-05	ARHGEF26	Rho guanine nucleotide exchange factor 26
	TC2000006444.hg.1	1.52518	2.65226e-07	2.8626e-05	TRIB3	tribbles pseudokinase 3
	TC0300008847.hg.1	-1.60295	2.68737e-07	2.87367e-05	ACKR4	atypical chemokine receptor 4
	TC0100015701.hg.1	1.93217	2.68901e-07	2.87367e-05	HIST2H3A	histone cluster 2, H3a
	TC1200010650.hg.1	1.5356	2.76704e-07	2.9331e-05	RACGAP1	Rac GTPase activating protein 1
	TC0700011905.hg.1	1.69559	2.77167e-07	2.9331e-05	BAIAP2L1	BAI1-associated protein 2-like 1
	TC0700009231.hg.1	-2.0775	2.78527e-07	2.93319e-05	AKR1B15	aldo-keto reductase family 1, member B15
	TC0300010913.hg.1	1.51199	2.82574e-07	2.96143e-05	CDCP1	CUB domain containing protein 1
	TC0X00008940.hg.1	-1.56745	2.86998e-07	2.99333e-05	MXRA5	matrix-remodelling associated 5
	TSUnmapped00000127.hg.1	1.76513	2.89896e-07	3.00909e-05	KIF15	kinesin family member 15
	TC0600012631.hg.1	1.42521	2.99669e-07	3.09572e-05	MMS22L	MMS22-like, DNA repair protein
	TC0500010865.hg.1	1.39396	3.11292e-07	3.20056e-05	DEPDC1B	DEP domain containing 1B
	TC1200010407.hg.1	1.36733	3.17289e-07	3.22857e-05	KIF21A	kinesin family member 21A
	TC1200012804.hg.1	2.171	3.17798e-07	3.22857e-05	PRIM1	primase, DNA, polypeptide 1 (49kDa)
	TC0800009872.hg.1	-1.62524	3.18482e-07	3.22857e-05	TNFRSF10D	tumor necrosis factor receptor superfamily, member 10d, decoy with truncated death domain
	TC0300012764.hg.1	1.29748	3.22163e-07	3.2507e-05	HLTF	helicase-like transcription factor
	TC0400012922.hg.1	1.99039	3.28609e-07	3.30039e-05	TLR6	toll-like receptor 6
	TC0X00007236.hg.1	1.42562	3.34214e-07	3.34121e-05	GAGE12C	G antigen 12C
	TC1000008767.hg.1	1.69638	3.42222e-07	3.40558e-05	INA	internexin neuronal intermediate filament protein, alpha
	TC1200012859.hg.1	1.35793	3.52194e-07	3.48881e-05	RHOF	ras homolog family member F (in filopodia)
	TC0400009396.hg.1	1.66258	3.57986e-07	3.53007e-05	NEIL3	nei-like DNA glycosylase 3
	TC1800008317.hg.1	-1.53802	3.81412e-07	3.73085e-05	ZNF521	zinc finger protein 521
	TC2000006501.hg.1	-1.37084	3.82663e-07	3.73085e-05	SIRPA	signal-regulatory protein alpha
	TC1500007185.hg.1	-1.94244	3.83627e-07	3.73085e-05	FGF7	fibroblast growth factor 7
	TC0600011138.hg.1	1.47902	3.85226e-07	3.73085e-05	HIST1H1D	histone cluster 1, H1d
	TC0300013461.hg.1	-1.92387	3.94842e-07	3.80698e-05	MASP1	mannan-binding lectin serine peptidase 1 (C4/C2 activating component of Ra-reactive factor)
	TC0X00011290.hg.1	1.41643	3.99402e-07	3.8339e-05	GAGE1	G antigen 1
	TC0900011305.hg.1	-1.54634	4.01508e-07	3.83714e-05	TNC	tenascin C
	TC1200010917.hg.1	1.74663	4.12249e-07	3.89171e-05	TIMELESS	timeless circadian clock
	TC1200011588.hg.1	1.70091	4.12507e-07	3.89171e-05	USP44	ubiquitin specific peptidase 44
	TC1700010019.hg.1	-2.0491	4.126e-07	3.89171e-05	MFAP4	microfibrillar associated protein 4
	TC0100017094.hg.1	1.92789	4.18235e-07	3.91212e-05	FAM72A	family with sequence similarity 72, member A
	TC0200009662.hg.1	-2.11471	4.1837e-07	3.91212e-05	TNFAIP6	tumor necrosis factor, alpha-induced protein 6
	TC0100015550.hg.1	1.81007	4.22223e-07	3.91659e-05	FAM72C	family with sequence similarity 72, member C
	TC0900007618.hg.1	-1.44896	4.24319e-07	3.91659e-05	PCSK5	proprotein convertase subtilisin/kexin type 5
	TC0200006687.hg.1	1.33439	4.27439e-07	3.91659e-05	HPCAL1	hippocalcin-like 1
	TC1800007014.hg.1	2.00375	4.27765e-07	3.91659e-05	DSG2	desmoglein 2
	TC1800008743.hg.1	1.39565	4.27875e-07	3.91659e-05	CCDC68	coiled-coil domain containing 68
	TC0600010991.hg.1	1.43103	4.50979e-07	4.11073e-05	MBOAT1	membrane bound O-acyltransferase domain containing 1
	TC0700008375.hg.1	1.4636	4.52961e-07	4.11152e-05	PPP1R9A	protein phosphatase 1, regulatory subunit 9A
	TC0900012245.hg.1	-1.24665	4.56378e-07	4.1138e-05	ALDH1A1	aldehyde dehydrogenase 1 family, member A1
	TC1000006937.hg.1	-1.45371	4.57005e-07	4.1138e-05	PLXDC2	plexin domain containing 2
	TC2000006674.hg.1	1.34883	4.74277e-07	4.24248e-05	PLCB4	phospholipase C, beta 4
	TC0100010387.hg.1	-1.86634	4.75936e-07	4.24248e-05	DDR2	discoidin domain receptor tyrosine kinase 2
	TC0100015509.hg.1	1.94401	4.78012e-07	4.24248e-05	FAM72B	family with sequence similarity 72, member B
	TC1500010723.hg.1	1.75094	4.80174e-07	4.24248e-05	CHAC1	ChaC glutathione-specific gamma-glutamylcyclotransferase 1
	TC0600011140.hg.1	1.75211	4.81077e-07	4.24248e-05	HIST1H3F	histone cluster 1, H3f
	TC1000008406.hg.1	1.54382	4.85062e-07	4.2603e-05	KIF20B	kinesin family member 20B
	TC0700011847.hg.1	1.37362	5.04457e-07	4.40328e-05	SLC25A13	solute carrier family 25 (aspartate/glutamate carrier), member 13
	TC0800008122.hg.1	1.25122	5.05401e-07	4.40328e-05	E2F5	E2F transcription factor 5, p130-binding
	TC1300008644.hg.1	-1.81521	5.12539e-07	4.44761e-05	POSTN	periostin, osteoblast specific factor
	TC0600007268.hg.1	1.28831	5.15908e-07	4.459e-05	HIST1H4C	histone cluster 1, H4c
	TC0X00006433.hg.1	1.67485	5.2387e-07	4.50525e-05	PLCXD1	phosphatidylinositol-specific phospholipase C, X domain containing 1
	TC0200008502.hg.1	1.92867	5.25412e-07	4.50525e-05	NCAPH	non-SMC condensin I complex subunit H
	TC1500006925.hg.1	-2.00733	5.35127e-07	4.57049e-05	THBS1	thrombospondin 1
	TC0100010543.hg.1	1.24975	5.57103e-07	4.73953e-05	ATP1B1	ATPase, Na+/K+ transporting, beta 1 polypeptide
	TC0300011247.hg.1	-2.21971	5.61472e-07	4.75804e-05	WNT5A	wingless-type MMTV integration site family, member 5A
	TC0100009877.hg.1	2.05612	5.69959e-07	4.80047e-05	HIST2H3A	histone cluster 2, H3a
	TC0600008515.hg.1	-1.29061	5.70904e-07	4.80047e-05	KCNQ5	Jeck2013 ALT_ACCEPTOR, ALT_DONOR, coding, INTERNAL, intronic best transcript NM_001160133
	TC2000007251.hg.1	-1.40058	5.87691e-07	4.92253e-05	MYL9	myosin light chain 9
	TC1200011002.hg.1	-1.39906	5.97827e-07	4.98818e-05	LRIG3	leucine-rich repeats and immunoglobulin-like domains 3
	TC1000012169.hg.1	-1.46559	6.10123e-07	5.05512e-05	ADAM12	ADAM metallopeptidase domain 12
	TC2000009813.hg.1	1.60093	6.1051e-07	5.05512e-05	EEF1A2	eukaryotic translation elongation factor 1 alpha 2
	TC0700012299.hg.1	1.70959	6.18362e-07	5.10066e-05	GPR85	G protein-coupled receptor 85
	TC1100013109.hg.1	1.22252	6.46512e-07	5.28439e-05	GRAMD1B	GRAM domain containing 1B
	TC0500012567.hg.1	-1.62693	6.51444e-07	5.28439e-05	FAXDC2	fatty acid hydroxylase domain containing 2
	TC0100010100.hg.1	1.42794	6.51702e-07	5.28439e-05	CKS1B	CDC28 protein kinase regulatory subunit 1B
	TC2000009550.hg.1	1.50753	6.53006e-07	5.28439e-05	AURKA	aurora kinase A
	TC0500009320.hg.1	1.91088	6.53281e-07	5.28439e-05	HMMR	hyaluronan-mediated motility receptor (RHAMM)
	TC1200011207.hg.1	1.88928	6.55251e-07	5.28439e-05	CPM	carboxypeptidase M
	TC0900011565.hg.1	-1.63644	6.68368e-07	5.37021e-05	ANGPTL2	angiopoietin like 2
	TC0400012473.hg.1	1.36699	6.72571e-07	5.37571e-05	GPM6A	glycoprotein M6A
	TC0100009723.hg.1	1.63031	6.74008e-07	5.37571e-05	FAM72D	family with sequence similarity 72, member D
	TC0300012880.hg.1	1.20455	6.79265e-07	5.39779e-05	C3orf33	chromosome 3 open reading frame 33
	TC0300006575.hg.1	1.59279	6.98025e-07	5.52663e-05	FANCD2	Fanconi anemia complementation group D2
	TC2200007150.hg.1	-2.44085	7.21249e-07	5.67856e-05	TIMP3	TIMP metallopeptidase inhibitor 3
	TC1200009834.hg.1	-2.33548	7.22449e-07	5.67856e-05	MFAP5	microfibrillar associated protein 5
	TC0500010924.hg.1	-1.54422	7.31189e-07	5.7209e-05	ADAMTS6	ADAM metallopeptidase with thrombospondin type 1 motif 6
	TC1700007790.hg.1	1.22381	7.34142e-07	5.7209e-05	CDC6	cell division cycle 6
	TC2000007016.hg.1	1.44893	7.35748e-07	5.7209e-05	GINS1	GINS complex subunit 1 (Psf1 homolog)
	TC0600008209.hg.1	1.43939	7.40162e-07	5.73467e-05	CENPQ	centromere protein Q
	TC0700013119.hg.1	2.19366	7.43931e-07	5.74336e-05	XRCC2	X-ray repair complementing defective repair in Chinese hamster cells 2
	TC0400008725.hg.1	-1.44344	7.54779e-07	5.788e-05	PCDH10	protocadherin 10
	TC0X00006823.hg.1	1.31031	7.55049e-07	5.788e-05	POLA1	polymerase (DNA directed), alpha 1, catalytic subunit
	TC0400012967.hg.1	-1.24581	7.61913e-07	5.81259e-05	MGARP	mitochondria localized glutamic acid rich protein
	TC0300014031.hg.1	-1.58387	7.63616e-07	5.81259e-05	CCDC80	coiled-coil domain containing 80
	TC0800009891.hg.1	1.46512	7.72623e-07	5.84335e-05	STC1	stanniocalcin 1
	TC0400010961.hg.1	-1.51724	7.73044e-07	5.84335e-05	JCHAIN	joining chain of multimeric IgA and IgM
	TC0500008229.hg.1	-1.37247	7.9228e-07	5.96465e-05	PAM	peptidylglycine alpha-amidating monooxygenase
	TC0X00009356.hg.1	-1.85729	7.96996e-07	5.96465e-05	TMEM47	transmembrane protein 47
	TC1400010620.hg.1	1.23257	7.9793e-07	5.96465e-05	SNAPC1	small nuclear RNA activating complex polypeptide 1
	TC0100018299.hg.1	-1.32557	8.0009e-07	5.96465e-05	SLC27A3	solute carrier family 27 (fatty acid transporter), member 3
	TC1000011585.hg.1	1.17944	8.03021e-07	5.966e-05	GOT1	glutamic-oxaloacetic transaminase 1, soluble
	TC0X00007919.hg.1	-1.4934	8.16294e-07	6.04392e-05	SRPX2	sushi-repeat containing protein, X-linked 2
	TC1600008498.hg.1	-1.48838	8.35633e-07	6.16606e-05	VAT1L	vesicle amine transport 1-like
	TC0400008030.hg.1	-1.22818	8.43313e-07	6.20164e-05	ARHGAP24	Rho GTPase activating protein 24
	TC0800011137.hg.1	1.24417	8.7179e-07	6.38939e-05	RAD54B	RAD54 homolog B (S. cerevisiae)
	TC0200009331.hg.1	1.29644	9.03997e-07	6.60313e-05	POTEE	POTE ankyrin domain family, member E
	TC0100008631.hg.1	-1.47613	9.42016e-07	6.85775e-05	SGIP1	SH3-domain GRB2-like (endophilin) interacting protein 1
	TC1800008750.hg.1	-1.27877	9.47177e-07	6.87226e-05	TCF4	transcription factor 4
	TC1100009110.hg.1	-1.43234	9.64322e-07	6.97333e-05	NNMT	nicotinamide N-methyltransferase
	TC0100013293.hg.1	1.61765	9.76118e-07	7.01845e-05	ID3	inhibitor of DNA binding 3, dominant negative helix-loop-helix protein
	TC1900006727.hg.1	1.31293	9.77031e-07	7.01845e-05	UHRF1	ubiquitin-like with PHD and ring finger domains 1
	TC0100014531.hg.1	-1.13113	9.88538e-07	7.0657e-05	WLS	wntless Wnt ligand secretion mediator
	TC0400006538.hg.1	1.82238	9.91199e-07	7.0657e-05	TACC3	transforming, acidic coiled-coil containing protein 3
	TC0200016442.hg.1	1.17292	9.93822e-07	7.0657e-05	MSH2	mutS homolog 2
	TC0900009606.hg.1	-1.35154	9.96883e-07	7.0657e-05	BNC2	basonuclin 2
	TC0100007841.hg.1	1.44297	1.00675e-06	7.0657e-05	CDCA8	cell division cycle associated 8
	TC1000011740.hg.1	-1.13496	1.00771e-06	7.0657e-05	COL17A1	collagen, type XVII, alpha 1
	TC0400012620.hg.1	1.35891	1.00916e-06	7.0657e-05	CENPU	centromere protein U
	TC0900010773.hg.1	-1.37452	1.00966e-06	7.0657e-05	ROR2	receptor tyrosine kinase-like orphan receptor 2
	TC0100008816.hg.1	-1.44182	1.02708e-06	7.16446e-05	IFI44	interferon-induced protein 44
	TC0800011192.hg.1	1.19675	1.0377e-06	7.21535e-05	TSPYL5	TSPY-like 5
	TC1300009088.hg.1	1.31672	1.04302e-06	7.22535e-05	DIAPH3	diaphanous-related formin 3
	TC0400008091.hg.1	2.21575	1.0458e-06	7.22535e-05	SPP1	secreted phosphoprotein 1
	TC0X00007227.hg.1	1.3441	1.05185e-06	7.24405e-05	GAGE10	G antigen 10
	TC1100009309.hg.1	1.14958	1.05688e-06	7.2499e-05	SORL1	sortilin-related receptor, L(DLR class) A repeats containing
	TC0400011408.hg.1	-1.15009	1.05938e-06	7.2499e-05	ADH1B	alcohol dehydrogenase 1B (class I), beta polypeptide
	TC0100014428.hg.1	1.26338	1.08056e-06	7.37131e-05	ITGB3BP	integrin beta 3 binding protein (beta3-endonexin)
	TC0600011386.hg.1	1.33327	1.08392e-06	7.37131e-05	IER3	immediate early response 3
	TC0900010607.hg.1	1.13487	1.11373e-06	7.55042e-05	AGTPBP1	ATP/GTP binding protein 1
	TC0200014845.hg.1	1.31687	1.12042e-06	7.57208e-05	SPC25	SPC25, NDC80 kinetochore complex component
	TC0600013602.hg.1	1.66169	1.13076e-06	7.61823e-05	FBXO5	F-box protein 5
	TC0700013441.hg.1	1.22715	1.13672e-06	7.63255e-05	IFRD1	interferon-related developmental regulator 1
	TC1100011867.hg.1	-1.55698	1.13992e-06	7.63255e-05	FZD4	frizzled class receptor 4
	TC1400006828.hg.1	2.00096	1.14944e-06	7.67262e-05	COCH	cochlin
	TC0400011580.hg.1	-1.26021	1.18597e-06	7.87586e-05	CFI	complement factor I
	TC1700009888.hg.1	1.49605	1.18715e-06	7.87586e-05	CENPV	centromere protein V
	TC1900007115.hg.1	-1.30743	1.19849e-06	7.92681e-05	NFIX	nuclear factor I/X (CCAAT-binding transcription factor)
	TC1200009972.hg.1	1.27262	1.20383e-06	7.93715e-05	GPR19	G protein-coupled receptor 19
	TC0900010311.hg.1	1.37569	1.20737e-06	7.93715e-05	FAM27E3	family with sequence similarity 27, member E3
	TC2000009673.hg.1	1.70245	1.22668e-06	8.03975e-05	SYCP2	synaptonemal complex protein 2
	TC0800011683.hg.1	-1.40114	1.25098e-06	8.17436e-05	FBXO32	F-box protein 32
	TC0100016427.hg.1	-1.34741	1.26539e-06	8.24366e-05	TNFSF18	tumor necrosis factor (ligand) superfamily, member 18
	TC0500007376.hg.1	-1.75846	1.27083e-06	8.25433e-05	FST	follistatin
	TC0X00009386.hg.1	-1.16099	1.28392e-06	8.31445e-05	SRPX	sushi-repeat containing protein, X-linked
	TC1300010007.hg.1	-1.19328	1.2956e-06	8.36341e-05	TMEM255B	transmembrane protein 255B
	TC1600007107.hg.1	2.27167	1.29919e-06	8.36341e-05	TMC5	transmembrane channel like 5
	TC0300009033.hg.1	1.09683	1.33477e-06	8.567e-05	PLS1	plastin 1
	TC0500009378.hg.1	1.42105	1.34576e-06	8.59997e-05	DOCK2	dedicator of cytokinesis 2
	TC0700010854.hg.1	-1.54121	1.34783e-06	8.59997e-05	INHBA	inhibin beta A
	TC1400008994.hg.1	-1.12488	1.36479e-06	8.6826e-05	CLEC14A	C-type lectin domain family 14, member A
	TC1200012663.hg.1	1.1126	1.372e-06	8.70297e-05	RAB3IP	RAB3A interacting protein
	TC0X00006480.hg.1	-1.54112	1.4048e-06	8.88505e-05	XG	Xg blood group
	TC0600012652.hg.1	1.42626	1.42757e-06	9.00282e-05	FAXC	failed axon connections homolog
	TC0400011748.hg.1	1.37786	1.45478e-06	9.14784e-05	CCNA2	cyclin A2
	TC1700007135.hg.1	1.20909	1.46677e-06	9.19657e-05	TRIM16L	tripartite motif containing 16-like
	TC1400007774.hg.1	-1.62687	1.47783e-06	9.23239e-05	NRXN3	neurexin 3
	TC1100013184.hg.1	1.15549	1.481e-06	9.23239e-05	CDCA5	cell division cycle associated 5
	TC0400012150.hg.1	-1.32651	1.50398e-06	9.34882e-05	TMEM154	transmembrane protein 154
	TC0X00010912.hg.1	1.73822	1.53726e-06	9.50529e-05	CT45A5	cancer/testis antigen family 45, member A5
	TC2000009388.hg.1	-1.18195	1.53792e-06	9.50529e-05	PTGIS	prostaglandin I2 (prostacyclin) synthase
	TC1300008892.hg.1	-1.39513	1.54914e-06	9.53552e-05	LPAR6	lysophosphatidic acid receptor 6
	TC1000007895.hg.1	1.40887	1.5516e-06	9.53552e-05	TSPAN15	tetraspanin 15
	TC1100010391.hg.1	1.25991	1.565e-06	9.59068e-05	MUC15	mucin 15, cell surface associated
	TC1700012191.hg.1	1.12975	1.60463e-06	9.80586e-05	CD68	CD68 molecule
	TC0600007293.hg.1	1.80084	1.62986e-06	9.93206e-05	HIST1H2BI	histone cluster 1, H2bi
	TC0200016074.hg.1	1.5294	1.64154e-06	9.97525e-05	NGEF	neuronal guanine nucleotide exchange factor
	TC0300011757.hg.1	1.23949	1.65441e-06	0.000100001	PROS1	protein S (alpha)
	TC1100008174.hg.1	1.38055	1.65485e-06	0.000100001	ALDH3B1	aldehyde dehydrogenase 3 family, member B1
	TC0800009970.hg.1	2.13175	1.66753e-06	0.000100487	PBK	PDZ binding kinase
	TC1600008617.hg.1	-1.73401	1.68214e-06	0.000100839	CDH13	cadherin 13
	TC1000011938.hg.1	1.08153	1.68266e-06	0.000100839	SHTN1	shootin 1
	TC1200012597.hg.1	-1.22526	1.69925e-06	0.000101553	MGST1	microsomal glutathione S-transferase 1
	TC0600011225.hg.1	1.3912	1.7241e-06	0.000102755	HIST1H2AJ	histone cluster 1, H2aj
	TC1500008470.hg.1	-1.29372	1.74995e-06	0.000104002	ARRDC4	arrestin domain containing 4
	TC1600007425.hg.1	1.33185	1.75461e-06	0.000104002	KIF22	kinesin family member 22
	TC0800011086.hg.1	-1.13529	1.78144e-06	0.000105304	RUNX1T1	runt-related transcription factor 1; translocated to, 1 (cyclin D-related)
	TC0300013255.hg.1	-1.35724	1.78936e-06	0.000105485	ZMAT3	zinc finger, matrin-type 3
	TC2000007438.hg.1	1.20326	1.86078e-06	0.000108786	MYBL2	v-myb avian myeloblastosis viral oncogene homolog-like 2
	TC0X00010910.hg.1	1.70932	1.86152e-06	0.000108786	CT45A3	cancer/testis antigen family 45, member A3
	TC0X00008316.hg.1	-1.20301	1.8621e-06	0.000108786	GRIA3	glutamate receptor, ionotropic, AMPA 3
	TC0100009333.hg.1	1.16494	1.86617e-06	0.000108786	GPSM2	G-protein signaling modulator 2
	TC0300006483.hg.1	-1.25255	1.87043e-06	0.000108786	BHLHE40	basic helix-loop-helix family, member e40
	TC1000006819.hg.1	1.4674	1.87912e-06	0.000108999	MCM10	minichromosome maintenance 10 replication initiation factor
	TC1000008585.hg.1	-1.1286	1.9094e-06	0.00011046	MARVELD1	MARVEL domain containing 1
	TC0500011596.hg.1	1.96615	1.9256e-06	0.000111101	SLCO4C1	solute carrier organic anion transporter family, member 4C1
	TC0700008293.hg.1	1.25079	1.94292e-06	0.000111803	STEAP2	STEAP family member 2, metalloreductase
	TC1500007238.hg.1	-1.3201	1.95612e-06	0.000112265	TMOD2	tropomodulin 2 (neuronal)
	TC0100008450.hg.1	1.5072	1.96831e-06	0.000112666	PRKAA2	protein kinase, AMP-activated, alpha 2 catalytic subunit
	TC1800009244.hg.1	1.35745	2.0216e-06	0.000115057	HMSD	histocompatibility (minor) serpin domain containing
	TC0X00007936.hg.1	1.46298	2.02323e-06	0.000115057	CENPI	centromere protein I
	TC1200012698.hg.1	1.06806	2.03627e-06	0.000115057	CHPT1	choline phosphotransferase 1
	TC2000007341.hg.1	1.33263	2.03865e-06	0.000115057	FAM83D	family with sequence similarity 83, member D
	TC0800008663.hg.1	-1.26601	2.04157e-06	0.000115057	MAL2	mal, T-cell differentiation protein 2 (gene/pseudogene)
	TC0X00007493.hg.1	-1.26916	2.0419e-06	0.000115057	AR	androgen receptor
	TC0900009127.hg.1	-2.14755	2.05086e-06	0.000115207	COL5A1	collagen, type V, alpha 1
	TC0300012943.hg.1	-1.78001	2.05518e-06	0.000115207	LXN	latexin
	TC1900007173.hg.1	1.08532	2.06848e-06	0.000115653	ADGRE5	adhesion G protein-coupled receptor E5
	TC1700009651.hg.1	-1.09303	2.0949e-06	0.00011674	TP53	tumor protein p53
	TC0900012126.hg.1	1.10363	2.09868e-06	0.00011674	ANKRD20A3	ankyrin repeat domain 20 family, member A3
	TC0700008263.hg.1	1.52755	2.12469e-06	0.000117796	DBF4	DBF4 zinc finger
	TC1000007950.hg.1	-1.47661	2.12852e-06	0.000117796	UNC5B	unc-5 netrin receptor B
	TC0100008921.hg.1	-1.166	2.13789e-06	0.000118014	CLCA2	chloride channel accessory 2
	TC1500006999.hg.1	1.5209	2.16204e-06	0.000118821	NUSAP1	nucleolar and spindle associated protein 1
	TC0900011603.hg.1	-1.34522	2.16347e-06	0.000118821	ENG	endoglin
	TC0700008657.hg.1	-1.15969	2.17099e-06	0.000118933	LRRC17	leucine rich repeat containing 17
	TC1200008642.hg.1	1.34008	2.18188e-06	0.000119228	PARPBP	PARP1 binding protein
	TC1200010601.hg.1	-1.1571	2.21756e-06	0.000120874	FKBP11	FK506 binding protein 11
	TC2200006935.hg.1	1.14597	2.22469e-06	0.000120958	ADRBK2	adrenergic, beta, receptor kinase 2
	TC1100009657.hg.1	-1.21926	2.27206e-06	0.000123225	IFITM3	interferon induced transmembrane protein 3
	TC0500010515.hg.1	1.05137	2.28476e-06	0.000123605	NUP155	nucleoporin 155kDa
	TC1400009829.hg.1	1.32237	2.34298e-06	0.00012644	CEP128	centrosomal protein 128kDa
	TC1200009065.hg.1	1.29821	2.38972e-06	0.000128641	RFC5	replication factor C subunit 5
	TC1300006979.hg.1	-1.38122	2.39845e-06	0.000128792	RGCC	regulator of cell cycle
	TC0900006577.hg.1	-1.10643	2.40837e-06	0.000129005	IL33	interleukin 33
	TC0300009524.hg.1	1.37516	2.43366e-06	0.000130039	ECT2	epithelial cell transforming 2
	TC0100012734.hg.1	1.56856	2.45896e-06	0.000130866	TNFRSF9	tumor necrosis factor receptor superfamily, member 9
	TC1000010070.hg.1	1.36305	2.4612e-06	0.000130866	PRTFDC1	phosphoribosyl transferase domain containing 1
	TC1500010715.hg.1	1.68832	2.48897e-06	0.000132019	BUB1B	BUB1 mitotic checkpoint serine/threonine kinase B
	TC0400011043.hg.1	1.43179	2.50108e-06	0.000132082	CDKL2	cyclin-dependent kinase-like 2 (CDC2-related kinase)
	TC0400010453.hg.1	2.0893	2.50233e-06	0.000132082	TMEM156	transmembrane protein 156
	TC0X00009867.hg.1	1.06104	2.51965e-06	0.000132673	SPIN4	spindlin family, member 4
	TC1000009725.hg.1	1.41781	2.53598e-06	0.00013321	SFMBT2	Scm-like with four mbt domains 2
	TC0X00009341.hg.1	-1.33342	2.54571e-06	0.000133398	DMD	dystrophin
	TC0100009221.hg.1	-1.34897	2.5597e-06	0.000133511	VCAM1	vascular cell adhesion molecule 1
	TC1400010331.hg.1	1.33802	2.56019e-06	0.000133511	XRCC3	X-ray repair complementing defective repair in Chinese hamster cells 3
	TC0X00006758.hg.1	1.12314	2.60844e-06	0.000135701	CNKSR2	connector enhancer of kinase suppressor of Ras 2
	TC1100012019.hg.1	-1.43321	2.66414e-06	0.000138268	SESN3	sestrin 3
	TC0300011943.hg.1	1.31291	2.67382e-06	0.000138439	KIAA1524	KIAA1524
	TC1500007739.hg.1	1.21746	2.68125e-06	0.000138493	THSD4	thrombospondin type 1 domain containing 4
	TC0600008760.hg.1	1.15228	2.74577e-06	0.000141246	PM20D2	peptidase M20 domain containing 2
	TC1600008301.hg.1	1.79001	2.75154e-06	0.000141246	CALB2	calbindin 2
	TC0700008292.hg.1	1.15127	2.75408e-06	0.000141246	STEAP1	six transmembrane epithelial antigen of the prostate 1
	TC1400008362.hg.1	1.0495	2.79186e-06	0.00014258	TRAF3	TNF receptor-associated factor 3
	TC1600007966.hg.1	-1.04839	2.79324e-06	0.00014258	MT1H	metallothionein 1H
	TC1200009892.hg.1	-1.03133	2.83873e-06	0.000144292	OLR1	oxidized low density lipoprotein (lectin-like) receptor 1
	TC0600011125.hg.1	1.30095	2.84009e-06	0.000144292	HIST1H2AB	histone cluster 1, H2ab
	TC2200008135.hg.1	1.4623	2.88482e-06	0.000146223	ZNF280A	zinc finger protein 280A
	TC1200006444.hg.1	1.0204	2.9455e-06	0.00014895	CCDC77	coiled-coil domain containing 77
	TC0X00008235.hg.1	1.36545	2.96089e-06	0.00014938	LONRF3	LON peptidase N-terminal domain and ring finger 3
	TC1500009522.hg.1	1.13436	2.98847e-06	0.000150422	MNS1	meiosis-specific nuclear structural 1
	TC2000010026.hg.1	-1.02639	3.02399e-06	0.000151857	TMEM189	transmembrane protein 189
	TC1000010758.hg.1	1.28425	3.08185e-06	0.000154406	RTKN2	rhotekin 2
	TC1300009012.hg.1	-1.22184	3.10888e-06	0.000155221	THSD1	thrombospondin type 1 domain containing 1
	TC0600014106.hg.1	-1.23476	3.11244e-06	0.000155221	CFB	complement factor B
	TC0500011748.hg.1	1.03697	3.12125e-06	0.000155304	CCDC112	coiled-coil domain containing 112
	TC1000011726.hg.1	-1.18915	3.15653e-06	0.00015656	SH3PXD2A	SH3 and PX domains 2A
	TC1700011364.hg.1	1.19905	3.16094e-06	0.00015656	BRIP1	BRCA1 interacting protein C-terminal helicase 1
	TC0400009376.hg.1	1.74392	3.19189e-06	0.000157733	WDR17	WD repeat domain 17
	TC0100017064.hg.1	1.26889	3.23248e-06	0.000159376	NUAK2	NUAK family, SNF1-like kinase, 2
	TC0400011695.hg.1	-1.17369	3.25567e-06	0.000160155	SEC24D	SEC24 homolog D, COPII coat complex component
	TC0800007185.hg.1	-1.4127	3.28154e-06	0.000161063	RBPMS	RNA binding protein with multiple splicing
	TC2100007996.hg.1	-1.0949	3.30066e-06	0.000161344	TMEM50B	transmembrane protein 50B
	TC1800007963.hg.1	-1.31874	3.30336e-06	0.000161344	EPB41L3	erythrocyte membrane protein band 4.1-like 3
	TC1500007060.hg.1	-1.22313	3.30959e-06	0.000161344	MAP1A	microtubule associated protein 1A
	TC0300012238.hg.1	-1.09443	3.32671e-06	0.000161815	HEG1	heart development protein with EGF-like domains 1
	TC0600009884.hg.1	-1.17995	3.33749e-06	0.000161976	MYCT1	myc target 1
	TC0400011202.hg.1	1.13371	3.35118e-06	0.000162278	COQ2	coenzyme Q2 4-hydroxybenzoate polyprenyltransferase
	TC1500007980.hg.1	1.10995	3.3649e-06	0.00016258	CHRNA5	cholinergic receptor, nicotinic alpha 5
	TC0400012432.hg.1	1.16699	3.37829e-06	0.000162864	HMGB2	high mobility group box 2
	TC1200009031.hg.1	1.08341	3.41381e-06	0.000163592	RNFT2	ring finger protein, transmembrane 2
	TC0200015650.hg.1	-1.12522	3.4176e-06	0.000163592	FN1	fibronectin 1
	TC0300006580.hg.1	1.36192	3.41988e-06	0.000163592	IRAK2	interleukin 1 receptor associated kinase 2
	TC1000008385.hg.1	1.20195	3.42356e-06	0.000163592	STAMBPL1	STAM binding protein-like 1
	TC0800006913.hg.1	1.12931	3.44272e-06	0.000164146	SH2D4A	SH2 domain containing 4A
	TC0500007665.hg.1	1.51089	3.46249e-06	0.000164727	CCNB1	cyclin B1
	TC0900009520.hg.1	-1.16317	3.4709e-06	0.000164765	PTPRD	protein tyrosine phosphatase, receptor type, D
	TC1100010535.hg.1	-1.38564	3.53841e-06	0.000167603	PAMR1	peptidase domain containing associated with muscle regeneration 1
	TC0700008358.hg.1	-1.39999	3.55639e-06	0.000168088	COL1A2	collagen, type I, alpha 2
	TC0600011142.hg.1	1.10833	3.57309e-06	0.00016851	HIST1H3G	histone cluster 1, H3g
	TC0300007161.hg.1	-1.16851	3.59004e-06	0.000168942	VIPR1	vasoactive intestinal peptide receptor 1
	TC1000007092.hg.1	1.09473	3.60116e-06	0.000169099	MASTL	microtubule associated serine/threonine kinase-like
	TC1100013021.hg.1	1.10402	3.61865e-06	0.000169553	FEN1	flap structure-specific endonuclease 1
	TC1700008326.hg.1	1.04846	3.66015e-06	0.000170793	TOM1L1	target of myb1 like 1 membrane trafficking protein
	TC0600014139.hg.1	1.10528	3.66086e-06	0.000170793	PRIM2	primase, DNA, polypeptide 2 (58kDa)
	TC1500010841.hg.1	1.91342	3.68451e-06	0.000171527	CHRFAM7A	CHRNA7 (cholinergic receptor, nicotinic, alpha 7, exons 5-10) and FAM7A (family with sequence similarity 7A, exons A-E) fusion
	TC2200007662.hg.1	1.28872	3.72076e-06	0.000172844	GTSE1	G-2 and S-phase expressed 1
	TC1800007355.hg.1	1.21574	3.75419e-06	0.000173665	C18orf54	chromosome 18 open reading frame 54
	TC0500006472.hg.1	1.62281	3.75445e-06	0.000173665	TRIP13	thyroid hormone receptor interactor 13
	TC0600012709.hg.1	1.38407	3.78291e-06	0.00017461	POPDC3	popeye domain containing 3
	TC2100007822.hg.1	-1.38594	3.82639e-06	0.00017592	ADAMTS5	ADAM metallopeptidase with thrombospondin type 1 motif 5
	TC1200012610.hg.1	-1.34175	3.82753e-06	0.00017592	SSPN	sarcospan
	TSUnmapped00000328.hg.1	1.63077	3.90214e-06	0.000178971	DGKD	diacylglycerol kinase, delta 130kDa
	TC1400006943.hg.1	1.12279	3.93144e-06	0.000179934	MIPOL1	mirror-image polydactyly 1
	TC1700010731.hg.1	1.22529	3.96984e-06	0.000181309	PSMC3IP	PSMC3 interacting protein
	TC0200010419.hg.1	1.72902	4.00274e-06	0.000182428	SGOL2	shugoshin-like 2 (S. pombe)
	TC0200007590.hg.1	1.1678	4.03408e-06	0.00018347	CHAC2	ChaC, cation transport regulator homolog 2 (E. coli)
	TC0X00010198.hg.1	1.00528	4.07801e-06	0.00018508	HDX	highly divergent homeobox
	TC0300011059.hg.1	-1.21243	4.08774e-06	0.000185134	GPX1	glutathione peroxidase 1
	TC0400009037.hg.1	1.33398	4.15094e-06	0.000187539	MND1	meiotic nuclear divisions 1
	TC1700012338.hg.1	1.45923	4.1599e-06	0.000187539	P2RX5-TAX1BP3	P2RX5-TAX1BP3 readthrough (NMD candidate)
	TC0X00006581.hg.1	1.09249	4.16677e-06	0.000187539	TBL1X	transducin (beta)-like 1X-linked
	TC0500008777.hg.1	1.5993	4.20202e-06	0.000188734	KIF20A	kinesin family member 20A
	TC0700008849.hg.1	1.10989	4.29529e-06	0.000192525	FOXP2	forkhead box P2
	TC1800007358.hg.1	1.00312	4.30983e-06	0.000192555	DYNAP	dynactin associated protein
	TC0500009281.hg.1	1.41586	4.31372e-06	0.000192555	PTTG1	pituitary tumor-transforming 1
	TC0200016767.hg.1	1.03078	4.35162e-06	0.000193848	MREG	melanoregulin
	TC0500012294.hg.1	-1.38054	4.45224e-06	0.000197924	PCDH1	protocadherin 1
	TC0100017523.hg.1	1.17185	4.47652e-06	0.000198492	LIN9	lin-9 DREAM MuvB core complex component
	TC0400008879.hg.1	-1.19409	4.48331e-06	0.000198492	GAB1	GRB2-associated binding protein 1
	TC1100009561.hg.1	-1.52372	4.49639e-06	0.000198665	NTM	neurotrimin
	TC0800008299.hg.1	-1.16296	4.60248e-06	0.000202528	SDC2	syndecan 2
	TC0100009241.hg.1	-1.17674	4.60566e-06	0.000202528	S1PR1	sphingosine-1-phosphate receptor 1
	TC1700006804.hg.1	1.04501	4.61182e-06	0.000202528	PFAS	phosphoribosylformylglycinamidine synthase
	TC0400007285.hg.1	1.35403	4.66866e-06	0.00020461	LIAS	lipoic acid synthetase
	TC2000009026.hg.1	1.16794	4.67948e-06	0.000204671	RBL1	retinoblastoma-like 1
	TC0600008099.hg.1	-1.08363	4.72692e-06	0.00020633	POLH	polymerase (DNA directed), eta
	TC1100011694.hg.1	-1.33191	4.79097e-06	0.000208705	LRRC32	leucine rich repeat containing 32
	TC0200008259.hg.1	1.24214	4.80462e-06	0.00020888	MAT2A	methionine adenosyltransferase II, alpha
	TC0300009474.hg.1	-1.14705	4.82319e-06	0.000209269	CLDN11	claudin 11
	TC0700010463.hg.1	1.28649	4.91559e-06	0.000212852	IGF2BP3	insulin-like growth factor 2 mRNA binding protein 3
	TC0300009337.hg.1	1.0143	4.97212e-06	0.000214871	SMC4	structural maintenance of chromosomes 4
	TC0800007086.hg.1	-0.965242	5.02749e-06	0.00021663	DPYSL2	dihydropyrimidinase-like 2
	TC0200006757.hg.1	-1.39925	5.0328e-06	0.00021663	TRIB2	tribbles pseudokinase 2
	TC1200010292.hg.1	1.35264	5.056e-06	0.000217198	AMN1	antagonist of mitotic exit network 1 homolog
	TC0800011041.hg.1	-1.06218	5.11783e-06	0.00021942	MMP16	matrix metallopeptidase 16 (membrane-inserted)
	TC0700011865.hg.1	0.960156	5.15216e-06	0.000220455	DLX5	distal-less homeobox 5
	TC1200007359.hg.1	1.75145	5.16261e-06	0.000220468	CNTN1	contactin 1
	TC1000008234.hg.1	1.1512	5.177e-06	0.000220648	FAM213A	family with sequence similarity 213, member A
	TC0600008539.hg.1	-1.40956	5.27004e-06	0.000224173	CD109	CD109 molecule
	TC1200006909.hg.1	-1.08744	5.32254e-06	0.000225963	EMP1	epithelial membrane protein 1
	TC0400008892.hg.1	-1.43954	5.4162e-06	0.00022949	HHIP	hedgehog interacting protein
	TC1100011901.hg.1	-1.22863	5.45376e-06	0.000230221	NOX4	NADPH oxidase 4
	TC1800006448.hg.1	0.997119	5.45468e-06	0.000230221	TYMS	thymidylate synthetase
	TC1400007732.hg.1	-1.02002	5.51042e-06	0.000232122	VASH1	vasohibin 1
	TC1300006802.hg.1	1.19956	5.53805e-06	0.000232834	BRCA2	breast cancer 2, early onset
	TC0400008183.hg.1	0.991828	5.58849e-06	0.0002345	BMPR1B	bone morphogenetic protein receptor type IB
	TC0600009353.hg.1	0.984203	5.60399e-06	0.000234697	TPD52L1	tumor protein D52-like 1
	TC0600009843.hg.1	-1.08627	5.71228e-06	0.000238394	PLEKHG1	pleckstrin homology domain containing, family G (with RhoGef domain) member 1
	TC0700010443.hg.1	1.02328	5.71426e-06	0.000238394	STEAP1B	STEAP family member 1B
	TC2000006559.hg.1	1.15603	5.73843e-06	0.000238401	CDC25B	cell division cycle 25B
	TC1300009622.hg.1	1.0065	5.73949e-06	0.000238401	ZIC5	Zic family member 5
	TC0900009231.hg.1	1.17972	5.74738e-06	0.000238401	FAM69B	family with sequence similarity 69, member B
	TC0100015864.hg.1	-1.7749	5.77034e-06	0.000238897	S100A6	S100 calcium binding protein A6
	TC1500010709.hg.1	1.06016	5.79232e-06	0.00023935	ARHGAP11B	Rho GTPase activating protein 11B
	TC2100007821.hg.1	-1.91213	5.81207e-06	0.000239709	ADAMTS1	ADAM metallopeptidase with thrombospondin type 1 motif 1
	TC0100016952.hg.1	1.33348	5.82733e-06	0.000239862	UBE2T	ubiquitin conjugating enzyme E2T
	TC1800006589.hg.1	-1.13685	5.83788e-06	0.000239862	PTPRM	protein tyrosine phosphatase, receptor type, M
	TC0600007231.hg.1	0.965619	5.88749e-06	0.000241443	LRRC16A	leucine rich repeat containing 16A
	TC1500010261.hg.1	-1.02433	5.9323e-06	0.000242821	BNC1	basonuclin 1
	TC0800012435.hg.1	0.951654	5.98394e-06	0.000244323	ZFAND1	zinc finger, AN1-type domain 1
	TC1200011496.hg.1	-1.35758	5.99151e-06	0.000244323	DCN	decorin
	TC0800010252.hg.1	1.46031	6.05092e-06	0.000245971	ANK1	ankyrin 1, erythrocytic
	TC1500009353.hg.1	0.946606	6.0546e-06	0.000245971	CEP152	centrosomal protein 152kDa
	TC0300011485.hg.1	-1.24386	6.13241e-06	0.000248666	FOXP1	forkhead box P1
	TC0200014244.hg.1	0.979955	6.15387e-06	0.000249006	FAR2P1	fatty acyl-CoA reductase 2 pseudogene 1
	TC0200015815.hg.1	-1.45304	6.16373e-06	0.000249006	EPHA4	EPH receptor A4
	TC1000010468.hg.1	-1.10736	6.20702e-06	0.000250288	CXCL12	chemokine (C-X-C motif) ligand 12
	TC1500009335.hg.1	1.10478	6.23492e-06	0.000250947	MYEF2	myelin expression factor 2
	TC1100007899.hg.1	-1.23949	6.2729e-06	0.000252008	RARRES3	retinoic acid receptor responder (tazarotene induced) 3
	TC0600009439.hg.1	-1.25839	6.29355e-06	0.00025237	TMEM200A	transmembrane protein 200A
	TC1900007950.hg.1	1.17153	6.39394e-06	0.000255923	ZNF567	zinc finger protein 567
	TC2000009597.hg.1	1.14372	6.45739e-06	0.000257986	CTCFL	CCCTC-binding factor (zinc finger protein)-like
	TC2000008678.hg.1	-1.09645	6.54844e-06	0.000261143	CST3	cystatin C
	TC1400007558.hg.1	-1.21962	6.665e-06	0.000265304	SUSD6	sushi domain containing 6
	TSUnmapped00000513.hg.1	1.17723	6.72266e-06	0.000267109	DGKD	diacylglycerol kinase, delta 130kDa
	TC1200010874.hg.1	-1.01828	6.74969e-06	0.000267279	MMP19	matrix metallopeptidase 19
	TC0400012143.hg.1	-1.03878	6.76333e-06	0.000267279	FBXW7	F-box and WD repeat domain containing 7, E3 ubiquitin protein ligase
	TC0300011391.hg.1	-1.09185	6.7639e-06	0.000267279	ADAMTS9	ADAM metallopeptidase with thrombospondin type 1 motif 9
	TC0200006665.hg.1	1.23562	6.77888e-06	0.000267384	TAF1B	TATA box binding protein (TBP)-associated factor, RNA polymerase I, B, 63kDa
	TC0600007273.hg.1	1.54532	6.7937e-06	0.000267482	HIST1H1E	histone cluster 1, H1e
	TC0300012935.hg.1	1.01608	6.8515e-06	0.000269269	SHOX2	short stature homeobox 2
	TC0900007740.hg.1	0.979385	6.91119e-06	0.000271123	RMI1	RecQ mediated genome instability 1
	TSUnmapped00000190.hg.1	1.21693	6.95008e-06	0.000271778	KIF15	kinesin family member 15
	TC2100007208.hg.1	-1.35735	6.95292e-06	0.000271778	MX1	MX dynamin-like GTPase 1
	TC0200016563.hg.1	1.14402	7.02932e-06	0.00027427	KLHL23	kelch-like family member 23
	TC1200012573.hg.1	1.03619	7.05887e-06	0.000274929	RHNO1	RAD9-HUS1-RAD1 interacting nuclear orphan 1
	TC0400011685.hg.1	-0.956171	7.08714e-06	0.000275289	PRSS12	protease, serine, 12 (neurotrypsin, motopsin)
	TC1100012123.hg.1	1.05384	7.09397e-06	0.000275289	MMP7	matrix metallopeptidase 7
	TC1000007990.hg.1	1.02461	7.13157e-06	0.000275289	DDIT4	DNA damage inducible transcript 4
	TC1800007360.hg.1	1.47494	7.17913e-06	0.000276633	RAB27B	RAB27B, member RAS oncogene family
	TC0300010664.hg.1	-0.965388	7.22582e-06	0.000277938	GLB1	galactosidase beta 1
	TC1000010768.hg.1	-1.01087	7.23966e-06	0.000277977	EGR2	early growth response 2
	TC1100012269.hg.1	-1.52435	7.41402e-06	0.000284169	ARHGAP20	Rho GTPase activating protein 20
	TC1700011558.hg.1	1.24977	7.44916e-06	0.000285013	SLC16A6	solute carrier family 16, member 6
	TC0100011129.hg.1	0.970454	7.50447e-06	0.000286623	NR5A2	nuclear receptor subfamily 5, group A, member 2
	TC0900010769.hg.1	1.36754	7.54462e-06	0.00028765	NFIL3	nuclear factor, interleukin 3 regulated
	TSUnmapped00000437.hg.1	1.04811	7.61384e-06	0.00028978	DGKD	diacylglycerol kinase, delta 130kDa
	TC0800007978.hg.1	-1.09884	7.67225e-06	0.000291326	LY96	lymphocyte antigen 96
	TC1100007069.hg.1	-1.04438	7.68131e-06	0.000291326	GAS2	growth arrest-specific 2
	TC0400012926.hg.1	-0.966061	7.72176e-06	0.000291864	SULT1E1	sulfotransferase family 1E member 1
	TC1500007077.hg.1	0.959505	7.7224e-06	0.000291864	WDR76	WD repeat domain 76
	TC0700012959.hg.1	1.0453	7.80384e-06	0.000294429	EZH2	enhancer of zeste 2 polycomb repressive complex 2 subunit
	TC0200008071.hg.1	0.984484	7.82962e-06	0.000294889	MTHFD2	methylenetetrahydrofolate dehydrogenase (NADP+ dependent) 2, methenyltetrahydrofolate cyclohydrolase
	TC0100015711.hg.1	1.05592	7.85874e-06	0.000295117	HIST2H2AB	histone cluster 2, H2ab
	TC0400006546.hg.1	0.937155	7.8743e-06	0.000295117	WHSC1	Wolf-Hirschhorn syndrome candidate 1
	TC0900010910.hg.1	0.94648	7.87651e-06	0.000295117	SLC35D2	solute carrier family 35 (UDP-GlcNAc/UDP-glucose transporter), member D2
	TC0800010926.hg.1	0.946054	7.93229e-06	0.000296695	PAG1	phosphoprotein membrane anchor with glycosphingolipid microdomains 1
	TC1100007110.hg.1	-1.12962	7.9855e-06	0.000298171	FIBIN	fin bud initiation factor homolog (zebrafish)
	TC0100017436.hg.1	1.15112	8.07293e-06	0.000300402	TAF1A	TATA box binding protein (TBP)-associated factor, RNA polymerase I, A, 48kDa
	TC0200007854.hg.1	-1.16634	8.13689e-06	0.000302263	MEIS1	Meis homeobox 1
	TC0500009223.hg.1	0.955472	8.35299e-06	0.00030976	THG1L	tRNA-histidine guanylyltransferase 1-like
	TC0600007565.hg.1	1.07038	8.50304e-06	0.000314761	TCF19	transcription factor 19
	TC1200012775.hg.1	1.09412	8.53726e-06	0.000314761	ST8SIA1	ST8 alpha-N-acetyl-neuraminide alpha-2,8-sialyltransferase 1
	TC1500008252.hg.1	1.41004	8.54368e-06	0.000314761	FANCI	Fanconi anemia complementation group I
	TC0200011886.hg.1	1.0083	8.56006e-06	0.000314761	WDR35	WD repeat domain 35
	TC0200009619.hg.1	-1.08215	8.56092e-06	0.000314761	LYPD6B	LY6/PLAUR domain containing 6B
	TC0200012459.hg.1	0.958962	8.57489e-06	0.000314761	SRBD1	S1 RNA binding domain 1
	TC0400008813.hg.1	-1.14725	8.6251e-06	0.000315815	MGST2	microsomal glutathione S-transferase 2
	TC1200006520.hg.1	-1.0093	8.63273e-06	0.000315815	TSPAN9	tetraspanin 9
	TC0200015643.hg.1	1.04466	8.70449e-06	0.000317806	BARD1	BRCA1 associated RING domain 1
	TC1100008330.hg.1	-1.06822	8.71809e-06	0.000317806	IL18BP	interleukin 18 binding protein
	TC0200013870.hg.1	-1.04288	8.73111e-06	0.000317806	LIMS3L	LIM and senescent cell antigen-like domains 3-like
	TC1700010425.hg.1	-0.927521	8.77626e-06	0.000318915	SLFN12	schlafen family member 12
	TC0500007432.hg.1	1.4724	8.80217e-06	0.000319322	IL31RA	interleukin 31 receptor A
	TC1700010436.hg.1	-1.14695	8.87579e-06	0.000321396	PEX12	peroxisomal biogenesis factor 12
	TC0400010553.hg.1	1.10325	8.88899e-06	0.000321396	BEND4	BEN domain containing 4
	TC0200016659.hg.1	1.31621	8.90587e-06	0.000321471	ATP6V1E2	ATPase, H+ transporting, lysosomal 31kDa, V1 subunit E2
	TC0100014766.hg.1	1.13374	8.96335e-06	0.000323008	LPAR3	lysophosphatidic acid receptor 3
	TC1900011894.hg.1	1.35108	9.04237e-06	0.000325035	CACNA1A	calcium channel, voltage-dependent, P/Q type, alpha 1A subunit
	TC0900010580.hg.1	1.33439	9.04955e-06	0.000325035	GKAP1	G kinase anchoring protein 1
	TC0200014269.hg.1	1.09343	9.10157e-06	0.000326363	POTEI	POTE ankyrin domain family, member I
	TC0300009500.hg.1	-1.1267	9.14298e-06	0.000327306	FNDC3B	fibronectin type III domain containing 3B
	TC0100015401.hg.1	1.71725	9.18276e-06	0.000327842	IGSF3	immunoglobulin superfamily, member 3
	TC0700011969.hg.1	1.10614	9.18817e-06	0.000327842	MCM7	minichromosome maintenance complex component 7
	TC1100012755.hg.1	1.46948	9.235e-06	0.000328884	KIRREL3	Jeck2013 ALT_ACCEPTOR, ALT_DONOR, coding, INTERNAL, intronic best transcript NM_032531
	TC0100016476.hg.1	-1.05096	9.24769e-06	0.000328884	KIAA0040	KIAA0040
	TC0600007207.hg.1	1.58951	9.31697e-06	0.000330806	GMNN	geminin, DNA replication inhibitor
	TC0800008679.hg.1	-0.993491	9.33321e-06	0.000330841	COL14A1	collagen, type XIV, alpha 1
	TC1100012308.hg.1	-1.55425	9.4046e-06	0.000332828	CRYAB	crystallin alpha B
	TC0200014246.hg.1	1.18833	9.45846e-06	0.000334178	POTEF	POTE ankyrin domain family, member F
	TC0500011712.hg.1	1.27563	9.48116e-06	0.000334178	EPB41L4A	erythrocyte membrane protein band 4.1 like 4A
	TC1200012533.hg.1	1.16812	9.48896e-06	0.000334178	POLE	polymerase (DNA directed), epsilon, catalytic subunit
	TC0100009899.hg.1	-1.34925	9.58412e-06	0.000336982	C1orf54	chromosome 1 open reading frame 54
	TC0600011184.hg.1	1.4786	9.8286e-06	0.000345019	HIST1H2BJ	histone cluster 1, H2bj
	TC0100018265.hg.1	-0.948342	9.89197e-06	0.000346683	GSTM5	glutathione S-transferase mu 5
	TC0100008625.hg.1	1.15939	1.01658e-05	0.000355706	PDE4B	phosphodiesterase 4B, cAMP-specific
	TC0800007119.hg.1	2.27003	1.02487e-05	0.000358026	ESCO2	establishment of sister chromatid cohesion N-acetyltransferase 2
	TC1200010110.hg.1	1.21046	1.02652e-05	0.000358028	KCNJ8	potassium channel, inwardly rectifying subfamily J, member 8
	TC1700012340.hg.1	0.930477	1.02969e-05	0.000358556	NUP88	nucleoporin 88kDa
	TC1100007684.hg.1	-0.962358	1.03582e-05	0.000360114	SERPING1	serpin peptidase inhibitor, clade G (C1 inhibitor), member 1
	TC0X00006590.hg.1	-0.978136	1.04247e-05	0.000361312	WWC3	WWC family member 3
	TC1200008568.hg.1	1.44374	1.0426e-05	0.000361312	TMPO	thymopoietin
	TC0500012459.hg.1	-1.4257	1.05289e-05	0.000364298	PDGFRB	platelet-derived growth factor receptor, beta polypeptide
	TC0X00008514.hg.1	-0.974905	1.06104e-05	0.000365683	DDX26B	DEAD/H (Asp-Glu-Ala-Asp/His) box polypeptide 26B
	TC0500012312.hg.1	1.00633	1.06196e-05	0.000365683	SPRY4	sprouty RTK signaling antagonist 4
	TC1300008702.hg.1	-1.39863	1.0666e-05	0.000366155	ELF1	E74-like factor 1 (ets domain transcription factor)
	TC0X00006816.hg.1	1.19516	1.0667e-05	0.000366155	PDK3	pyruvate dehydrogenase kinase, isozyme 3
	TC1600008567.hg.1	0.897058	1.0727e-05	0.000367631	CENPN	centromere protein N
	TC0600011960.hg.1	-0.951311	1.08546e-05	0.000371419	TNFRSF21	tumor necrosis factor receptor superfamily, member 21
	TC0100014585.hg.1	-1.17515	1.0881e-05	0.000371737	NEGR1	neuronal growth regulator 1
	TC1200006561.hg.1	1.7893	1.09327e-05	0.000372917	RAD51AP1	RAD51 associated protein 1
	TC1700012380.hg.1	1.24597	1.11586e-05	0.000380024	SPAG5	sperm associated antigen 5
	TC0600007375.hg.1	1.1879	1.12536e-05	0.000382412	HIST1H3H	histone cluster 1, H3h
	TC0100009030.hg.1	1.10474	1.1264e-05	0.000382412	EPHX4	epoxide hydrolase 4
	TC0800011243.hg.1	1.11395	1.13691e-05	0.000385378	FBXO43	F-box protein 43
	TC0600014085.hg.1	0.900791	1.14398e-05	0.00038717	HIST1H2AH	histone cluster 1, H2ah
	TC0500011483.hg.1	1.3001	1.15313e-05	0.000389658	MCTP1	multiple C2 domains, transmembrane 1
	TC0100017844.hg.1	-1.09193	1.16575e-05	0.000392654	NID1	nidogen 1
	TC0200013912.hg.1	1.85435	1.16634e-05	0.000392654	CKAP2L	cytoskeleton associated protein 2-like
	TC0100013182.hg.1	-1.59984	1.16924e-05	0.000392654	CAMK2N1	calcium/calmodulin-dependent protein kinase II inhibitor 1
	TC2200008847.hg.1	1.03007	1.17105e-05	0.000392654	CENPM	centromere protein M
	TC0200014775.hg.1	1.33738	1.1782e-05	0.000394443	KCNH7	potassium channel, voltage gated eag related subfamily H, member 7
	TC0200011040.hg.1	1.03804	1.18915e-05	0.000397496	ITM2C	integral membrane protein 2C
	TC0300009944.hg.1	-0.969916	1.19152e-05	0.000397674	FAM43A	family with sequence similarity 43, member A
	TC1600006737.hg.1	-1.11097	1.19592e-05	0.000398531	VASN	vasorin
	TC2200008425.hg.1	0.895711	1.19874e-05	0.000398857	LIF	leukemia inhibitory factor
	TC0300008130.hg.1	-1.19201	1.23144e-05	0.000409111	COL8A1	collagen, type VIII, alpha 1
	TC0100014243.hg.1	0.900262	1.23486e-05	0.000409618	NDC1	NDC1 transmembrane nucleoporin
	TC0200015432.hg.1	-0.968722	1.24444e-05	0.000412165	MPP4	membrane protein, palmitoylated 4
	TC0400012437.hg.1	-0.914158	1.2466e-05	0.000412253	SCRG1	stimulator of chondrogenesis 1
	TC0700013397.hg.1	-1.29683	1.25163e-05	0.000413286	CDK14	cyclin-dependent kinase 14
	TC1700008452.hg.1	1.11882	1.26076e-05	0.000415668	GDPD1	glycerophosphodiester phosphodiesterase domain containing 1
	TC1000008891.hg.1	1.19704	1.27974e-05	0.000419362	DUSP5	dual specificity phosphatase 5
	TC0200008261.hg.1	-1.20806	1.28182e-05	0.000419362	VAMP5	vesicle associated membrane protein 5
	TC0500007667.hg.1	0.933236	1.28252e-05	0.000419362	MRPS36	mitochondrial ribosomal protein S36
	TC1200006627.hg.1	1.09051	1.28356e-05	0.000419362	NCAPD2	non-SMC condensin I complex subunit D2
	TC0800007688.hg.1	0.937552	1.28715e-05	0.0004199	LYN	LYN proto-oncogene, Src family tyrosine kinase
	TC1200010459.hg.1	-1.19042	1.2953e-05	0.000421925	PRICKLE1	prickle homolog 1
	TC1000012564.hg.1	0.892182	1.30878e-05	0.000425676	DNAJC9	DnaJ (Hsp40) homolog, subfamily C, member 9
	TC1300008894.hg.1	-1.04096	1.32091e-05	0.000428979	RCBTB2	regulator of chromosome condensation (RCC1) and BTB (POZ) domain containing protein 2
	TC1600007931.hg.1	-1.12009	1.32501e-05	0.000429418	LPCAT2	lysophosphatidylcholine acyltransferase 2
	TC0900008201.hg.1	-0.945787	1.32622e-05	0.000429418	COL15A1	collagen, type XV, alpha 1
	TC0700007370.hg.1	-1.21596	1.33732e-05	0.000432368	AEBP1	AE binding protein 1
	TC1200007147.hg.1	0.935028	1.34164e-05	0.000433118	ARNTL2	aryl hydrocarbon receptor nuclear translocator-like 2
	TC0300014053.hg.1	0.976179	1.36351e-05	0.000439525	PIK3CB	phosphatidylinositol-4,5-bisphosphate 3-kinase, catalytic subunit beta
	TC0600007610.hg.1	1.04211	1.36609e-05	0.000439702	MSH5	mutS homolog 5
	TC1600007988.hg.1	-1.09648	1.37012e-05	0.000440347	CPNE2	copine II
	TC0400008450.hg.1	1.2425	1.39309e-05	0.000447068	ANK2	ankyrin 2, neuronal
	TC0100010140.hg.1	-1.49704	1.39914e-05	0.000448344	SYT11	synaptotagmin XI
	TC0200009060.hg.1	0.850333	1.40348e-05	0.000449073	STEAP3	STEAP family member 3, metalloreductase
	TC2000006642.hg.1	-0.965975	1.40954e-05	0.000450339	BMP2	bone morphogenetic protein 2
	TC1200008346.hg.1	1.46143	1.41349e-05	0.000450339	ALX1	ALX homeobox 1
	TC0500009377.hg.1	1.15402	1.41367e-05	0.000450339	SPDL1	spindle apparatus coiled-coil protein 1
	TC1900011758.hg.1	1.06817	1.42426e-05	0.000453047	APOE	apolipoprotein E
	TC0100010798.hg.1	-0.993299	1.43807e-05	0.00045677	QSOX1	quiescin Q6 sulfhydryl oxidase 1
	TC0200010545.hg.1	-1.28617	1.448e-05	0.000458742	NRP2	neuropilin 2
	TC0200006833.hg.1	0.936169	1.4485e-05	0.000458742	GEN1	GEN1 Holliday junction 5 flap endonuclease
	TC0900011623.hg.1	0.987258	1.47646e-05	0.000466888	PTGES2	prostaglandin E synthase 2
	TC0200013001.hg.1	1.10675	1.47853e-05	0.000466888	ADD2	adducin 2 (beta)
	TC0200010480.hg.1	0.968146	1.49726e-05	0.000471506	NOP58	NOP58 ribonucleoprotein
	TC1500009861.hg.1	-1.45477	1.4975e-05	0.000471506	ITGA11	integrin alpha 11
	TC1900011743.hg.1	-1.07702	1.50304e-05	0.000472303	TMEM91	transmembrane protein 91
	TC0500010599.hg.1	-1.16755	1.50536e-05	0.000472303	OXCT1	3-oxoacid CoA-transferase 1
	TC1100009169.hg.1	-1.12738	1.50656e-05	0.000472303	TAGLN	transgelin
	TC0300011899.hg.1	-0.937042	1.51012e-05	0.000472402	CBLB	Cbl proto-oncogene B, E3 ubiquitin protein ligase
	TC0X00006616.hg.1	-0.951547	1.51123e-05	0.000472402	FRMPD4	FERM and PDZ domain containing 4
	TC2000008107.hg.1	-0.957099	1.51434e-05	0.000472457	TCEA2	transcription elongation factor A (SII), 2
	TC0500009108.hg.1	-1.21595	1.51577e-05	0.000472457	GPX3	glutathione peroxidase 3
	TC0300007645.hg.1	-1.61506	1.52012e-05	0.000473135	PTPRG	protein tyrosine phosphatase, receptor type, G
	TC0100018454.hg.1	-1.12161	1.54718e-05	0.000480752	ARHGAP29	Rho GTPase activating protein 29
	TC0400010282.hg.1	-1.2429	1.54902e-05	0.000480752	SEL1L3	sel-1 suppressor of lin-12-like 3 (C. elegans)
	TC1000010847.hg.1	1.06855	1.55553e-05	0.000481777	DNA2	DNA replication helicase/nuclease 2
	TC1100008409.hg.1	-0.873453	1.55784e-05	0.000481777	PPME1	protein phosphatase methylesterase 1
	TC1700006638.hg.1	1.02778	1.55936e-05	0.000481777	ARRB2	arrestin, beta 2
	TC2200007206.hg.1	0.986901	1.56121e-05	0.000481777	MCM5	minichromosome maintenance complex component 5
	TC1000007061.hg.1	1.49186	1.60092e-05	0.00049333	GPR158	G protein-coupled receptor 158
	TC2100008562.hg.1	-1.03158	1.6033e-05	0.000493361	RUNX1	runt-related transcription factor 1
	TC1100006879.hg.1	-0.983679	1.61333e-05	0.000495554	PARVA	parvin, alpha
	TC0900010565.hg.1	1.014	1.61499e-05	0.000495554	RASEF	RAS and EF-hand domain containing
	TC0100006550.hg.1	0.857877	1.62865e-05	0.000498466	PRKCZ	protein kinase C, zeta
	TC0800008183.hg.1	0.941564	1.62908e-05	0.000498466	OSGIN2	oxidative stress induced growth inhibitor family member 2
	TC0400010618.hg.1	1.27745	1.64572e-05	0.000502849	TEC	tec protein tyrosine kinase
	TC0800011565.hg.1	0.840794	1.66623e-05	0.000508399	RAD21	RAD21 cohesin complex component
	TC0600011134.hg.1	0.990106	1.66999e-05	0.00050883	HIST1H4D	histone cluster 1, H4d
	TC2000007012.hg.1	0.968331	1.68186e-05	0.000511331	ENTPD6	ectonucleoside triphosphate diphosphohydrolase 6 (putative)
	TC0200015349.hg.1	0.968783	1.68291e-05	0.000511331	HSPD1	heat shock 60kDa protein 1 (chaperonin)
	TC0500010043.hg.1	-1.35008	1.68801e-05	0.000512162	SEMA5A	sema domain, seven thrombospondin repeats (type 1 and type 1-like), transmembrane domain (TM) and short cytoplasmic domain, (semaphorin) 5A
	TC1300007483.hg.1	1.26139	1.74308e-05	0.000528133	BORA	bora, aurora kinase A activator
	TC0800011334.hg.1	-1.00968	1.75424e-05	0.000529712	KLF10	Kruppel-like factor 10
	TC0100015023.hg.1	-1.08455	1.75572e-05	0.000529712	DPYD	dihydropyrimidine dehydrogenase
	TC1100009485.hg.1	-1.43275	1.7579e-05	0.000529712	FLI1	Fli-1 proto-oncogene, ETS transcription factor
	TSUnmapped00000527.hg.1	-0.978467	1.76641e-05	0.00053008	LRIG1	---
	TC0600007700.hg.1	1.24991	1.76661e-05	0.00053008	KIFC1	kinesin family member C1
	TC0500012599.hg.1	-0.911022	1.77718e-05	0.000532516	ADAM19	ADAM metallopeptidase domain 19
	TC0400011721.hg.1	1.26056	1.7961e-05	0.000537444	MAD2L1	MAD2 mitotic arrest deficient-like 1 (yeast)
	TC0800009961.hg.1	-0.973022	1.86072e-05	0.000555265	CLU	clusterin
	TC1500008175.hg.1	0.88529	1.86078e-05	0.000555265	PDE8A	phosphodiesterase 8A
	TC0100015058.hg.1	1.20777	1.87002e-05	0.000557255	SASS6	SAS-6 centriolar assembly protein
	TC0100014852.hg.1	-1.2462	1.87553e-05	0.000558131	GBP1	guanylate binding protein 1, interferon-inducible
	TC2100008508.hg.1	1.18372	1.87828e-05	0.000558182	CHAF1B	chromatin assembly factor 1, subunit B (p60)
	TC1900011946.hg.1	1.00111	1.89952e-05	0.000563174	FBXO27	F-box protein 27
	TC0400007455.hg.1	1.37063	1.90026e-05	0.000563174	SLC10A4	solute carrier family 10, member 4
	TC0500007457.hg.1	0.872384	1.93085e-05	0.000571457	SETD9	SET domain containing 9
	TC0700009236.hg.1	-1.41088	1.93837e-05	0.000572901	CALD1	caldesmon 1
	TC0700008755.hg.1	1.10529	1.96541e-05	0.000580043	DUS4L	dihydrouridine synthase 4-like
	TC1200010983.hg.1	-0.965406	1.96788e-05	0.000580043	AVIL	advillin
	TC1400007145.hg.1	-1.06266	1.97128e-05	0.000580258	FRMD6	FERM domain containing 6
	TC1500006699.hg.1	0.910259	1.97655e-05	0.000581021	GOLGA8J	golgin A8 family, member J
	TC0800008062.hg.1	1.09418	1.98981e-05	0.000584127	ZBTB10	zinc finger and BTB domain containing 10
	TC0300008702.hg.1	0.958745	1.99943e-05	0.00058554	MCM2	minichromosome maintenance complex component 2
	TC0100016363.hg.1	0.883011	2.00002e-05	0.00058554	METTL18	methyltransferase like 18
	TC1900011858.hg.1	-1.06195	2.01152e-05	0.000588114	ZNF846	zinc finger protein 846
	TC1900007098.hg.1	0.967198	2.01941e-05	0.000589625	RNASEH2A	ribonuclease H2, subunit A
	TC0300010714.hg.1	-1.05511	2.03401e-05	0.000593089	TRANK1	tetratricopeptide repeat and ankyrin repeat containing 1
	TC2100007474.hg.1	-0.952194	2.04065e-05	0.000594227	PRMT2	protein arginine methyltransferase 2
	TC0200015193.hg.1	-1.03657	2.05376e-05	0.000597242	CALCRL	calcitonin receptor like receptor
	TC1200008344.hg.1	1.21267	2.06251e-05	0.000598984	LRRIQ1	leucine-rich repeats and IQ motif containing 1
	TC0X00007149.hg.1	-0.94461	2.06978e-05	0.000600293	TIMP1	TIMP metallopeptidase inhibitor 1
	TC1900010595.hg.1	0.986678	2.08146e-05	0.000602872	PPP1R14A	protein phosphatase 1, regulatory (inhibitor) subunit 14A
	TC1900008885.hg.1	0.844372	2.08425e-05	0.000602877	NLRP2	NLR family, pyrin domain containing 2
	TC1700011984.hg.1	1.20138	2.08705e-05	0.000602882	NPTX1	neuronal pentraxin I
	TC0600007203.hg.1	0.867657	2.09539e-05	0.000603715	ACOT13	acyl-CoA thioesterase 13
	TC0X00010038.hg.1	0.969335	2.0955e-05	0.000603715	PHKA1	phosphorylase kinase, alpha 1 (muscle)
	TC0600011690.hg.1	-0.89188	2.12374e-05	0.000611041	TMEM217	transmembrane protein 217
	TC1700008438.hg.1	0.900568	2.14028e-05	0.000613876	RAD51C	RAD51 paralog C
	TC1900007988.hg.1	0.969323	2.14175e-05	0.000613876	SIPA1L3	signal-induced proliferation-associated 1 like 3
	TC1900007743.hg.1	0.842788	2.14209e-05	0.000613876	ZNF507	zinc finger protein 507
	TC0X00006686.hg.1	1.25894	2.15937e-05	0.000618014	GRPR	gastrin-releasing peptide receptor
	TC1000010192.hg.1	-1.11232	2.16739e-05	0.000619492	KIAA1462	KIAA1462
	TC0100012062.hg.1	0.95951	2.17455e-05	0.00062072	TBCE	tubulin folding cofactor E
	TC1300006799.hg.1	-1.79976	2.18256e-05	0.000621375	FRY	FRY microtubule binding protein
	TC0700011876.hg.1	1.02362	2.18258e-05	0.000621375	ASNS	asparagine synthetase (glutamine-hydrolyzing)
	TC2100008461.hg.1	-0.926094	2.18592e-05	0.000621511	SPATC1L	spermatogenesis and centriole associated 1-like
	TC0600009262.hg.1	1.0303	2.20673e-05	0.000626607	SLC35F1	solute carrier family 35, member F1
	TC0X00006446.hg.1	1.3916	2.22539e-05	0.000630615	CSF2RA	colony stimulating factor 2 receptor, alpha, low-affinity (granulocyte-macrophage)
	TC1700006524.hg.1	-0.897234	2.22666e-05	0.000630615	SERPINF1	serpin peptidase inhibitor, clade F (alpha-2 antiplasmin, pigment epithelium derived factor), member 1
	TC1900011697.hg.1	1.15888	2.23761e-05	0.000631536	ZNF730	zinc finger protein 730
	TC0800011129.hg.1	1.009	2.24188e-05	0.000631536	CDH17	cadherin 17, LI cadherin (liver-intestine)
	TC2200008186.hg.1	1.2501	2.24188e-05	0.000631536	CHCHD10	coiled-coil-helix-coiled-coil-helix domain containing 10
	TC2200008134.hg.1	0.944913	2.24389e-05	0.000631536	ZNF280B	zinc finger protein 280B
	TC1200007626.hg.1	-1.65751	2.24447e-05	0.000631536	METTL7A	methyltransferase like 7A
	TC0500011352.hg.1	-0.99079	2.26254e-05	0.000635796	EDIL3	EGF-like repeats and discoidin I-like domains 3
	TC1100011048.hg.1	-0.985046	2.27741e-05	0.000639147	TMEM258	transmembrane protein 258
	TC0700008743.hg.1	1.13513	2.33042e-05	0.00065318	PIK3CG	phosphatidylinositol-4,5-bisphosphate 3-kinase, catalytic subunit gamma
	TC1300006847.hg.1	1.08031	2.33707e-05	0.000654198	RFC3	replication factor C subunit 3
	TC0800008349.hg.1	-0.906409	2.34206e-05	0.000654751	OSR2	odd-skipped related transciption factor 2
	TC1000008495.hg.1	0.97616	2.35197e-05	0.000656674	PLCE1	phospholipase C, epsilon 1
	TC1900011470.hg.1	1.06404	2.35722e-05	0.000657294	UBE2S	ubiquitin-conjugating enzyme E2S
	TC0400007806.hg.1	1.02296	2.36634e-05	0.000658991	NPFFR2	neuropeptide FF receptor 2
	TC1300008371.hg.1	0.826154	2.38475e-05	0.000663267	CENPJ	centromere protein J
	TC1500007510.hg.1	-0.842438	2.39559e-05	0.00066465	TPM1	tropomyosin 1 (alpha)
	TC2000007537.hg.1	-1.26113	2.39814e-05	0.00066465	SLC2A10	solute carrier family 2 (facilitated glucose transporter), member 10
	TC0300012397.hg.1	-1.11484	2.39965e-05	0.00066465	PLXND1	plexin D1
	TC1200012637.hg.1	0.899953	2.40198e-05	0.00066465	HOXC10	homeobox C10
	TC0500013224.hg.1	1.73045	2.42953e-05	0.000670914	SLC27A6	solute carrier family 27 (fatty acid transporter), member 6
	TC1100012686.hg.1	-1.04839	2.4308e-05	0.000670914	ESAM	endothelial cell adhesion molecule
	TC0100007645.hg.1	-1.05069	2.44072e-05	0.000672794	TINAGL1	tubulointerstitial nephritis antigen-like 1
	TC2100007402.hg.1	-1.18085	2.44533e-05	0.000673109	ADARB1	adenosine deaminase, RNA-specific, B1
	TC0200008005.hg.1	-1.31356	2.44807e-05	0.000673109	DYSF	dysferlin
	TC1500010251.hg.1	1.02126	2.45186e-05	0.000673298	HOMER2	homer scaffolding protein 2
	TC1700006696.hg.1	0.942101	2.47692e-05	0.000678198	FAM64A	family with sequence similarity 64, member A
	TC0900006655.hg.1	1.59847	2.47778e-05	0.000678198	LURAP1L	leucine rich adaptor protein 1-like
	TC0900010056.hg.1	0.903128	2.47908e-05	0.000678198	ANKRD18A	ankyrin repeat domain 18A
	TC0600011127.hg.1	0.875511	2.49718e-05	0.000682291	HIST1H1C	histone cluster 1, H1c
	TC1900011890.hg.1	-0.879384	2.5385e-05	0.000692708	WDR83OS	WD repeat domain 83 opposite strand
	TC0500008633.hg.1	-0.930753	2.54989e-05	0.000694941	C5orf56	chromosome 5 open reading frame 56
	TC1500009348.hg.1	-1.11835	2.57257e-05	0.000700242	FBN1	fibrillin 1
	TC0200012754.hg.1	1.03967	2.57916e-05	0.00070099	FAM161A	family with sequence similarity 161, member A
	TC0X00008873.hg.1	-1.07927	2.58178e-05	0.00070099	H2AFB2	H2A histone family, member B2
	TC0100007638.hg.1	-1.64108	2.59979e-05	0.000704998	SERINC2	serine incorporator 2
	TC1000009152.hg.1	-1.41873	2.60416e-05	0.0007053	HTRA1	HtrA serine peptidase 1
	TC0600014268.hg.1	-1.05464	2.61235e-05	0.000706638	PRRT1	proline-rich transmembrane protein 1
	TC0100018338.hg.1	-0.858536	2.6364e-05	0.000712256	NAV1	neuron navigator 1
	TC0800007460.hg.1	-1.09973	2.6445e-05	0.000713435	HGSNAT	heparan-alpha-glucosaminide N-acetyltransferase
	TC0100008334.hg.1	0.988866	2.64875e-05	0.000713435	ZYG11A	zyg-11 family member A, cell cycle regulator
	TC0400007399.hg.1	0.800477	2.653e-05	0.000713435	GUF1	GUF1 homolog, GTPase
	TC0500012107.hg.1	-0.829057	2.65392e-05	0.000713435	CXCL14	chemokine (C-X-C motif) ligand 14
	TC1600008015.hg.1	0.94786	2.68766e-05	0.000721611	LOC388282	uncharacterized LOC388282
	TC1700009554.hg.1	0.916568	2.70957e-05	0.000726594	ZNF594	zinc finger protein 594
	TC0900007667.hg.1	0.821276	2.73652e-05	0.000732914	PSAT1	phosphoserine aminotransferase 1
	TC1700011088.hg.1	-1.21317	2.75615e-05	0.000737262	COL1A1	collagen, type I, alpha 1
	TC0900008286.hg.1	0.853253	2.76636e-05	0.000739082	SMC2	structural maintenance of chromosomes 2
	TC0Y00006444.hg.1	1.42503	2.77078e-05	0.000739353	CSF2RA	colony stimulating factor 2 receptor, alpha, low-affinity (granulocyte-macrophage)
	TC0500009346.hg.1	1.14833	2.79035e-05	0.000743659	WWC1	WW and C2 domain containing 1
	TC1100009942.hg.1	-0.900643	2.79552e-05	0.000744123	TRIM22	Memczak2013 ANTISENSE, CDS, coding, INTERNAL, UTR5 best transcript NM_001199573
	TC2000009276.hg.1	-1.01137	2.80335e-05	0.000744669	SLC13A3	solute carrier family 13 (sodium-dependent dicarboxylate transporter), member 3
	TC0100014340.hg.1	-0.837123	2.80444e-05	0.000744669	TACSTD2	tumor-associated calcium signal transducer 2
	TC2000009890.hg.1	0.813539	2.81035e-05	0.000745326	ANKEF1	ankyrin repeat and EF-hand domain containing 1
	TC0200011130.hg.1	0.983441	2.84874e-05	0.000754586	DGKD	diacylglycerol kinase, delta 130kDa
	TC1500007633.hg.1	0.789172	2.85896e-05	0.00075637	SMAD3	SMAD family member 3
	TC1500010725.hg.1	-1.0929	2.86558e-05	0.000757196	CAPN3	calpain 3
	TC1800009222.hg.1	1.15604	2.89232e-05	0.000763332	RNF125	ring finger protein 125, E3 ubiquitin protein ligase
	TC1900008470.hg.1	0.988019	2.92019e-05	0.000769753	GRIN2D	glutamate receptor, ionotropic, N-methyl D-aspartate 2D
	TC0600008764.hg.1	0.855536	2.93985e-05	0.000773995	ANKRD6	ankyrin repeat domain 6
	TC1700011578.hg.1	-0.916579	2.9519e-05	0.000776225	ABCA6	ATP binding cassette subfamily A member 6
	TC0100014228.hg.1	0.862785	2.97178e-05	0.000779568	LRP8	LDL receptor related protein 8
	TC1600010752.hg.1	0.822738	2.9718e-05	0.000779568	AARS	alanyl-tRNA synthetase
	TC0200011919.hg.1	0.788478	2.98534e-05	0.000782174	LDAH	lipid droplet associated hydrolase
	TC0X00007200.hg.1	0.984076	2.99373e-05	0.000783427	SUV39H1	suppressor of variegation 3-9 homolog 1 (Drosophila)
	TC0500013336.hg.1	-1.08563	3.00894e-05	0.000785579	SSBP2	single-stranded DNA binding protein 2
	TC1300008280.hg.1	1.01441	3.0092e-05	0.000785579	SKA3	spindle and kinetochore associated complex subunit 3
	TC1700009650.hg.1	0.937465	3.03269e-05	0.000790759	SAT2	spermidine/spermine N1-acetyltransferase family member 2
	TC1900008597.hg.1	-0.871349	3.05199e-05	0.000794678	CLEC11A	C-type lectin domain family 11, member A
	TC1700012341.hg.1	0.789388	3.05734e-05	0.000794678	C1QBP	complement component 1, q subcomponent binding protein
	TC2000008267.hg.1	0.862325	3.05871e-05	0.000794678	RASSF2	Ras association (RalGDS/AF-6) domain family member 2
	TC0200014404.hg.1	1.00091	3.07813e-05	0.00079783	MCM6	minichromosome maintenance complex component 6
	TC1700010680.hg.1	-0.872378	3.0782e-05	0.00079783	KRT14	keratin 14, type I
	TC0600013604.hg.1	1.0976	3.1382e-05	0.000812198	RGS17	regulator of G-protein signaling 17
	TSUnmapped00000380.hg.1	0.804884	3.14361e-05	0.000812198	FBL	fibrillarin
	TC1200010759.hg.1	-1.06238	3.14639e-05	0.000812198	KRT5	keratin 5, type II
	TC1400008583.hg.1	0.921466	3.1486e-05	0.000812198	CCNB1IP1	cyclin B1 interacting protein 1, E3 ubiquitin protein ligase
	TC1600007499.hg.1	-0.807401	3.20887e-05	0.000826215	CTF1	cardiotrophin 1
	TC0500010641.hg.1	1.0211	3.21056e-05	0.000826215	C5orf34	chromosome 5 open reading frame 34
	TC1800008399.hg.1	0.797882	3.25946e-05	0.000837804	B4GALT6	UDP-Gal:betaGlcNAc beta 1,4- galactosyltransferase, polypeptide 6
	TC0600014191.hg.1	1.05051	3.26637e-05	0.000837893	SAMD5	sterile alpha motif domain containing 5
	TC0X00009095.hg.1	-1.09505	3.26753e-05	0.000837893	ATXN3L	ataxin 3-like
	TC0500008890.hg.1	-1.02754	3.27474e-05	0.000838751	PCDHGC3	protocadherin gamma subfamily C, 3
	TC1100008948.hg.1	0.842528	3.31019e-05	0.000846831	GRIA4	glutamate receptor, ionotropic, AMPA 4
	TC0200016699.hg.1	0.904256	3.35108e-05	0.000855359	TRABD2A	TraB domain containing 2A
	TC0X00008848.hg.1	1.25687	3.35141e-05	0.000855359	CTAG1B	cancer/testis antigen 1B
	TC1100012615.hg.1	-0.855972	3.36208e-05	0.000857072	CLMP	CXADR-like membrane protein
	TC0300012686.hg.1	-0.807385	3.36953e-05	0.000857727	SLC9A9	solute carrier family 9, subfamily A (NHE9, cation proton antiporter 9), member 9
	TC0700008556.hg.1	-0.958343	3.37255e-05	0.000857727	PCOLCE	procollagen C-endopeptidase enhancer
	TC0600008071.hg.1	-0.887115	3.41522e-05	0.000867562	PTK7	protein tyrosine kinase 7 (inactive)
	TC0100016018.hg.1	-1.12374	3.43616e-05	0.000871859	CRABP2	cellular retinoic acid binding protein 2
	TC0X00009025.hg.1	-1.08819	3.44211e-05	0.000872349	ANOS1	anosmin 1
	TC1200010284.hg.1	1.29981	3.47372e-05	0.000879333	DENND5B	DENN/MADD domain containing 5B
	TSUnmapped00000445.hg.1	0.791593	3.48512e-05	0.00088119	FBL	fibrillarin
	TC0200012404.hg.1	-0.889406	3.49428e-05	0.000881501	ZFP36L2	ZFP36 ring finger protein-like 2
	TC0500009250.hg.1	0.794683	3.49481e-05	0.000881501	UBLCP1	ubiquitin-like domain containing CTD phosphatase 1
	TC1700007137.hg.1	0.819307	3.49854e-05	0.000881501	FBXW10	F-box and WD repeat domain containing 10
	TC1700007099.hg.1	0.896965	3.5043e-05	0.000881928	DRG2	developmentally regulated GTP binding protein 2
	TC0200015893.hg.1	1.09101	3.54104e-05	0.000890144	DOCK10	dedicator of cytokinesis 10
	TC1300010033.hg.1	1.21324	3.54623e-05	0.000890417	CCDC169	coiled-coil domain containing 169
	TC1100011602.hg.1	1.74787	3.56871e-05	0.000894412	UCP2	uncoupling protein 2 (mitochondrial, proton carrier)
	TC0500011418.hg.1	1.06438	3.57039e-05	0.000894412	MEF2C	myocyte enhancer factor 2C
	TC0200012642.hg.1	0.960178	3.60514e-05	0.000902076	MTIF2	mitochondrial translational initiation factor 2
	TC0900006560.hg.1	-1.15669	3.61247e-05	0.000902864	PDCD1LG2	programmed cell death 1 ligand 2
	TC0100018528.hg.1	-0.859767	3.61662e-05	0.000902864	CREG1	cellular repressor of E1A-stimulated genes 1
	TC0400012945.hg.1	0.799083	3.64436e-05	0.000908745	HSD17B11	hydroxysteroid (17-beta) dehydrogenase 11
	TC0800010630.hg.1	0.868128	3.67384e-05	0.000915045	GGH	gamma-glutamyl hydrolase (conjugase, folylpolygammaglutamyl hydrolase)
	TC2000006442.hg.1	0.960016	3.6823e-05	0.000915944	NRSN2	neurensin 2
	TC1100010712.hg.1	-1.08607	3.6859e-05	0.000915944	ARHGAP1	Rho GTPase activating protein 1
	TC0500011173.hg.1	0.926294	3.711e-05	0.000921126	POC5	POC5 centriolar protein
	TC0X00010933.hg.1	-0.950922	3.72794e-05	0.000924273	ARHGEF6	Rac/Cdc42 guanine nucleotide exchange factor 6
	TC1900007100.hg.1	0.84863	3.75587e-05	0.000930135	MAST1	microtubule associated serine/threonine kinase 1
	TC0900009645.hg.1	0.919783	3.7623e-05	0.000930665	HAUS6	HAUS augmin like complex subunit 6
	TC0800010663.hg.1	0.806358	3.79102e-05	0.000936702	ARMC1	armadillo repeat containing 1
	TC1100010123.hg.1	-0.950106	3.80104e-05	0.000938108	DKK3	dickkopf WNT signaling pathway inhibitor 3
	TC1600011574.hg.1	1.11251	3.81624e-05	0.00094079	GINS2	GINS complex subunit 2 (Psf2 homolog)
	TC2200008444.hg.1	0.840186	3.87057e-05	0.0009531	SEC14L4	SEC14-like lipid binding 4
	TC0700010257.hg.1	1.22424	3.89314e-05	0.000956338	ICA1	islet cell autoantigen 1
	TC1700011574.hg.1	-1.02366	3.89683e-05	0.000956338	ABCA8	ATP binding cassette subfamily A member 8
	TC1500010733.hg.1	1.2633	3.89694e-05	0.000956338	C15orf48	chromosome 15 open reading frame 48
	TC0600012038.hg.1	0.806535	3.92139e-05	0.000960727	MCM3	minichromosome maintenance complex component 3
	TC0300013103.hg.1	0.909466	3.92391e-05	0.000960727	RPL22L1	ribosomal protein L22-like 1
	TC0600014217.hg.1	0.972716	3.92811e-05	0.000960727	SERPINB1	serpin peptidase inhibitor, clade B (ovalbumin), member 1
	TC0400010733.hg.1	-1.14828	3.96958e-05	0.000969776	KDR	kinase insert domain receptor
	TC0200010807.hg.1	0.836945	3.99237e-05	0.000974246	TTLL4	tubulin tyrosine ligase-like family member 4
	TC1800009218.hg.1	1.29324	4.03608e-05	0.000983807	ANKRD20A5P	ankyrin repeat domain 20 family, member A5, pseudogene
	TC0500007237.hg.1	-0.95748	4.07806e-05	0.000992269	CARD6	caspase recruitment domain family, member 6
	TC0200015670.hg.1	0.970634	4.07995e-05	0.000992269	MARCH4	membrane associated ring finger 4
	TC1700006999.hg.1	0.851817	4.1185e-05	0.000999452	ADORA2B	adenosine A2b receptor
	TC1900010513.hg.1	-1.57353	4.12063e-05	0.000999452	COX7A1	cytochrome c oxidase subunit VIIa polypeptide 1 (muscle)
	TC1300009646.hg.1	1.0273	4.12331e-05	0.000999452	NALCN	sodium leak channel, non selective
