# Supplementary material for: Human embryonic mesenchymal lung-conditioned medium promotes differentiation to myofibroblast and loss of stemness phenotype in lung adenocarcinoma cell lines
Source: J Exp Clin Cancer Res. 2022 Jan 26;41:37. doi: 10.1186/s13046-021-02206-z (PMC8790861; doi:10.1186/s13046-021-02206-z)
Supplement: Supplementary file 6 — Additional file 6 : Table S2. GO terms identified in the enrichment analysis and the list of DEG genes included in each GO term. [file 13046_2021_2206_MOESM6_ESM.xlsx]

## Sheet: Enrich. Anal. GO A549
	Table S2 (A549)
	GO.ID	GO Term	p-value from Kolmogorov-Smirnov (elim algorithm)	Common DEG with a p<0.001 from A549 and H1299 included in each GO term
	GO:0045786	negative regulation of cell cycle	0.013	CENPF,RRM2,TTK,CLSPN,FBXO5,CDK1,NDC80,BUB1,PLK1,DDIAS,DTL,TRIP13,PRR11,KIF20B,NA,AURKB,BUB1B
	GO:0051726	regulation of cell cycle	0.032	CENPF,RRM2,TTK,NA,CLSPN,FBXO5,CDK1,NDC80,BUB1,ANLN,MKI67,PLK4,RAD51AP1,KIF20A,PLK1,DDIAS,DTL,TRIP13,PRR11,TPX2,KIF20B,NA,DLGAP5,PRC1,AURKB,KIF14,BUB1B,CCNA2,KIF23
	GO:0007346	regulation of mitotic cell cycle	0.033	CENPF,TTK,CLSPN,FBXO5,CDK1,NDC80,BUB1,ANLN,MKI67,PLK4,PLK1,DDIAS,DTL,TRIP13,TPX2,KIF20B,NA,DLGAP5,AURKB,KIF14,BUB1B
	GO:0010948	negative regulation of cell cycle proces...	0.043	CENPF,RRM2,TTK,CLSPN,FBXO5,CDK1,NDC80,BUB1,PLK1,DTL,TRIP13,NA,AURKB,BUB1B
	GO:0010564	regulation of cell cycle process	0.051	CENPF,RRM2,TTK,CLSPN,FBXO5,CDK1,NDC80,BUB1,ANLN,MKI67,PLK4,RAD51AP1,KIF20A,PLK1,DTL,TRIP13,TPX2,KIF20B,NA,DLGAP5,PRC1,AURKB,KIF14,BUB1B,KIF23
	GO:0044255	cellular lipid metabolic process	0.068	CYP24A1,AKR1B15,AKR1B10,AKR1C2,ALDH1A1,PPARGC1A,AKR1C3,APOC1,ELOVL2,GLA
	GO:0045930	negative regulation of mitotic cell cycl...	0.069	CENPF,TTK,CLSPN,FBXO5,CDK1,NDC80,BUB1,PLK1,DDIAS,TRIP13,NA,AURKB,BUB1B
	GO:1901988	negative regulation of cell cycle phase ...	0.069	CENPF,TTK,CLSPN,FBXO5,CDK1,NDC80,BUB1,PLK1,DTL,TRIP13,NA,AURKB,BUB1B
	GO:0030855	epithelial cell differentiation	0.073	UPK1B,AKR1C2,TXNIP,CLDN1,CDK1,KRT81,PLK4,KRT18,CD24,AKR1C3
	GO:0000075	cell cycle checkpoint	0.073	CENPF,TTK,CLSPN,CDK1,NDC80,BUB1,PLK1,DTL,TRIP13,AURKB,BUB1B
	GO:0044770	cell cycle phase transition	0.084	CENPF,RRM2,TTK,CLSPN,FBXO5,CDK1,NDC80,BUB1,ANLN,PLK4,PLK1,DTL,TRIP13,TPX2,MELK,NA,DLGAP5,AURKB,KIF14,BUB1B,CCNA2
	GO:0044772	mitotic cell cycle phase transition	0.084	CENPF,RRM2,TTK,CLSPN,FBXO5,CDK1,NDC80,BUB1,ANLN,PLK4,PLK1,DTL,TRIP13,TPX2,MELK,NA,DLGAP5,AURKB,KIF14,BUB1B,CCNA2
	GO:0006629	lipid metabolic process	0.091	CYP24A1,AKR1B15,AKR1B10,AKR1C2,ALDH1A1,PDE3B,PPARGC1A,AKR1C3,APOC1,ELOVL2,GLA
	GO:1901987	regulation of cell cycle phase transitio...	0.095	CENPF,TTK,CLSPN,FBXO5,CDK1,NDC80,BUB1,ANLN,PLK4,PLK1,DTL,TRIP13,TPX2,NA,DLGAP5,AURKB,KIF14,BUB1B
	GO:1901990	regulation of mitotic cell cycle phase t...	0.095	CENPF,TTK,CLSPN,FBXO5,CDK1,NDC80,BUB1,ANLN,PLK4,PLK1,DTL,TRIP13,TPX2,NA,DLGAP5,AURKB,KIF14,BUB1B
	GO:0007010	cytoskeleton organization	0.102	KIF4A,TTK,NA,FBXO5,CDK1,NDC80,NEB,ANLN,PLK4,KIF20A,PLK1,NUF2,TPX2,SGO1,KRT18,DLGAP5,PRC1,AURKB,KIF2C,KIF23
	GO:0007093	mitotic cell cycle checkpoint	0.107	CENPF,TTK,CLSPN,CDK1,NDC80,BUB1,PLK1,TRIP13,AURKB,BUB1B
	GO:1901991	negative regulation of mitotic cell cycl...	0.107	CENPF,TTK,CLSPN,FBXO5,CDK1,NDC80,BUB1,PLK1,TRIP13,NA,AURKB,BUB1B
	GO:0009888	tissue development	0.109	ADAMTS9,UPK1B,AKR1C2,CENPF,TXNIP,CLDN1,FBXO5,CDK1,KRT81,NEB,PLK4,KIF20B,NA,KRT18,CD24,PPARGC1A,AKR1C3,SULF1,BGN
	GO:0010389	regulation of G2/M transition of mitotic...	0.124	CENPF,CLSPN,FBXO5,CDK1,PLK4,PLK1,DTL,TPX2,AURKB,KIF14

## Sheet: Enrich. Anal. GO H1299
	Table S2 (H1299)
	GO.ID	GO Term	p-value from Kolmogorov-Smirnov (elim algorithm)	Common DEG with a p<0.001 from A549 and H1299 included in each GO term
	GO:0008284	positive regulation of cell population p...	0.021	TTK,ID1,KIF14,AKR1C3,PRAME,GCNT2,FOXM1,IL6,NRP1,PDGFRA
	GO:0042127	regulation of cell population proliferat...	0.022	TXNIP,TTK,SULF1,SPARC,ID1,KIF14,AKR1C3,PRAME,GCNT2,LDOC1,FOXM1,IL6,IGFBP7,NRP1,NR2F2,CDKN3,SULF2,PDGFRA
	GO:0044703	multi-organism reproductive process	0.029	HORMAD1,TTK,KIF18A,TOP2A,CLGN,PAQR5,TDRD12,CCNB2,CDC25C,IGFBP7,NR2F2,PLK1
	GO:0019953	sexual reproduction	0.036	HORMAD1,TTK,KIF18A,TOP2A,CLGN,PAQR5,TDRD12,CCNB2,CDC25C,NR2F2,PLK1
	GO:0009892	negative regulation of metabolic process	0.055	CENPF,DEPDC1,TXNIP,SPOCK1,PASD1,ID1,TDRD12,AKR1C3,PRAME,NA,FOXM1,IL6,IFI16,TRIM22,ATAD2,PDE4D,SRGN,LDB2,AURKB,NR2F2,PLK1,IGF2BP1
	GO:0051704	multi-organism process	0.056	HORMAD1,TTK,KIF18A,TOP2A,CLGN,PAQR5,TDRD12,CCNB2,CDC25C,IGFBP7,PRDX2,NR2F2,PLK1
	GO:0044419	biological process involved in interspec...	0.062	TOP2A,SPARC,LDOC1,CDC25C,IL6,NRP1,IFI16,PRDX2,TRIM22,PDGFRA
	GO:0010605	negative regulation of macromolecule met...	0.073	CENPF,DEPDC1,TXNIP,SPOCK1,PASD1,ID1,TDRD12,PRAME,NA,FOXM1,IL6,IFI16,TRIM22,ATAD2,PDE4D,SRGN,LDB2,AURKB,NR2F2,PLK1,IGF2BP1
	GO:0051129	negative regulation of cellular componen...	0.081	CENPF,HORMAD1,SPOCK1,TTK,TOP2A,ID1,KIF14,NDC80,NRP1,ATAD2,AURKB,MMP14,PLK1
	GO:0031324	negative regulation of cellular metaboli...	0.094	CENPF,DEPDC1,TXNIP,SPOCK1,PASD1,ID1,AKR1C3,PRAME,NA,FOXM1,IL6,IFI16,TRIM22,ATAD2,PDE4D,LDB2,AURKB,NR2F2,PLK1,IGF2BP1
	GO:0045893	positive regulation of transcription, DN...	0.108	LUM,TOP2A,FOXM1,IL6,IFI16,TRIM22,DLGAP5,ATAD2,LDB2,NR2F2
	GO:0051254	positive regulation of RNA metabolic pro...	0.108	LUM,TOP2A,FOXM1,IL6,IFI16,TRIM22,DLGAP5,ATAD2,LDB2,NR2F2
	GO:1902680	positive regulation of RNA biosynthetic ...	0.108	LUM,TOP2A,FOXM1,IL6,IFI16,TRIM22,DLGAP5,ATAD2,LDB2,NR2F2
	GO:1903508	positive regulation of nucleic acid-temp...	0.108	LUM,TOP2A,FOXM1,IL6,IFI16,TRIM22,DLGAP5,ATAD2,LDB2,NR2F2
	GO:0051172	negative regulation of nitrogen compound...	0.122	CENPF,DEPDC1,TXNIP,SPOCK1,PASD1,ID1,PRAME,NA,FOXM1,IL6,IFI16,TRIM22,ATAD2,PDE4D,LDB2,AURKB,NR2F2,PLK1,IGF2BP1
	GO:0045892	negative regulation of transcription, DN...	0.141	CENPF,DEPDC1,TXNIP,PASD1,ID1,PRAME,FOXM1,IFI16,TRIM22,ATAD2,LDB2,AURKB,NR2F2,PLK1
	GO:1902679	negative regulation of RNA biosynthetic ...	0.141	CENPF,DEPDC1,TXNIP,PASD1,ID1,PRAME,FOXM1,IFI16,TRIM22,ATAD2,LDB2,AURKB,NR2F2,PLK1
	GO:1903507	negative regulation of nucleic acid-temp...	0.141	CENPF,DEPDC1,TXNIP,PASD1,ID1,PRAME,FOXM1,IFI16,TRIM22,ATAD2,LDB2,AURKB,NR2F2,PLK1
	GO:0006355	regulation of transcription, DNA-templat...	0.148	CENPF,DEPDC1,TXNIP,LUM,TOP2A,PASD1,ID1,PRAME,EFEMP1,FOXM1,IL6,IFI16,PRDX2,TRIM22,DLGAP5,ATAD2,LDB2,AURKB,NR2F2,RRM2,NA,PLK1,NA
	GO:1903506	regulation of nucleic acid-templated tra...	0.148	CENPF,DEPDC1,TXNIP,LUM,TOP2A,PASD1,ID1,PRAME,EFEMP1,FOXM1,IL6,IFI16,PRDX2,TRIM22,DLGAP5,ATAD2,LDB2,AURKB,NR2F2,RRM2,NA,PLK1,NA
